# Supplementary material for: Differential Gene and Protein Expressions Responsible for Vasomotor Signaling Provide Mechanistic Bases for the Opposite Flow-Induced Responses of Pre- and Post-Circle of Willis Arteries
Source: Life (Basel). 2025 May 26;15(6):856. doi: 10.3390/life15060856 (PMC12194257; doi:10.3390/life15060856)
Supplement: Supplementary file 1 [file life-15-00856-s001.zip]

Archive with 3 entries (3 files):
- Figure S1.pdf
- Table S1.xlsx
- Table S2.xls
