# Supplementary material for: Differential Gene and Protein Expressions Responsible for Vasomotor Signaling Provide Mechanistic Bases for the Opposite Flow-Induced Responses of Pre- and Post-Circle of Willis Arteries
Source: Life (Basel). 2025 May 26;15(6):856. doi: 10.3390/life15060856 (PMC12194257; doi:10.3390/life15060856)
Supplement: Supplementary file 1 [file life-15-00856-s001.zip › Table S1.xlsx]

## Sheet: 2024-04-12-RAT-ICA-ECA-AllGenes
GeneID	Base mean	log2(FC)	StdErr	Wald-Stats	P-value	P-adj	Chromosome	Start	End	Strand	Feature	Gene name
Alx3	620.590174248463	4.75706328540794	0.302138462424737	15.7446465015785	7.47476465005224e-56	1.17548148886721e-51	chr2	195231196	195241609	+	NA	Alx3
Tfap2b	373.938043752043	5.05770198694204	0.326637171190054	15.4841592844901	4.43826504681653e-54	3.48980780631183e-50	chr9	21786249	21815785	+	NA	Tfap2b
LOC103691392	53.3302767561942	5.35461460431588	0.497009668904297	10.7736628466819	4.58393972076942e-27	2.40290120162733e-23	chr1	258564626	258626810	-	NA	LOC103691392
Emx2	71.6001779678492	7.1650229397222	0.669649168350417	10.6996667484441	1.02144907174882e-26	4.01582702558047e-23	chr1	258626583	258633594	+	NA	Emx2
Alx1	424.590213478916	3.94421726135994	0.370023066937162	10.6593821136825	1.57641256797961e-26	4.95813280880946e-23	chr7	38157625	38177220	-	NA	Alx1
Col9a2	620.236141071196	2.91556562591304	0.323907914620334	9.0012176125134	2.23227992180012e-19	5.85080567503811e-16	chr5	134607615	134624678	+	NA	Col9a2
Tnmd	138.602400923355	2.09197998882391	0.239254486362309	8.74374403853801	2.25510027160734e-18	5.06624383875671e-15	chrX	97057136	97072634	+	NA	Tnmd
Minar2	214.359646030944	2.06116398904736	0.237134845693865	8.69194901751502	3.5627396281197e-18	7.0034554239763e-15	chr18	52539713	52554465	+	NA	Minar2
Ndn	388.361052413935	1.45558890072292	0.16864321769905	8.631173672934	6.07255961258085e-18	1.06107858297163e-14	chr1	115849167	115850767	+	NA	Ndn
Esm1	578.783115532794	-1.54189797466844	0.184244626585373	-8.36875410287186	5.8230620869424e-17	9.15734743792562e-14	chr2	44876066	44884805	+	NA	Esm1
Grem2	107.810185124329	-2.91455391255537	0.349461628493767	-8.34012571027482	7.42115982709904e-17	1.06095599491781e-13	chr13	86778542	86871509	-	NA	Grem2
Ttyh1	684.581645804199	1.48500233580372	0.180375858324581	8.23282200621052	1.82853793452152e-16	2.39629896319045e-13	chr1	70053311	70071872	-	NA	Ttyh1
Avp	599.923825759082	7.11340623073518	1.01246954541664	7.02579772689158	2.12846624460584e-12	2.50272595421387e-09	chr3	117793446	117805091	-	NA	Avp
Gpm6b	790.57143388422	1.2191849771118	0.173687624177065	7.01941190622139	2.22804040181828e-12	2.50272595421387e-09	chrX	28057787	28204409	-	NA	Gpm6b
LOC102555532	47.2765732814036	3.76595752564556	0.554380309324368	6.79309395067656	1.09753852487125e-11	1.15065938947502e-08	chr7	38182594	38191405	-	NA	LOC102555532
Irx5	45.8515705285586	-3.06538889817631	0.458089501889314	-6.69168117918797	2.20621125016566e-11	2.16842988250658e-08	chr19	14639051	14643911	-	NA	Irx5
Hoxa2	93.1038096567515	-7.55778186926597	1.14672627352989	-6.59074623449705	4.37621336282274e-11	4.0482547849265e-08	chr4	81262667	81266970	-	NA	Hoxa2
Oxt	630.375031462469	6.85768477687436	1.0492139188649	6.53602154295988	6.31768194270016e-11	5.51954812393904e-08	chr3	117782649	117783490	+	NA	Oxt
Hoxb2	28.4892696409804	-5.25750866990017	0.811126167091717	-6.48173968884631	9.06709803436959e-11	7.5046938783419e-08	chr10	81317926	81320223	+	NA	Hoxb2
Hoxa3	14.673213165787	-7.281623622373	1.12657898043988	-6.46348258648483	1.02320315118637e-10	8.04544637777846e-08	chr4	81269242	81313218	-	NA	Hoxa3
Nrxn1	271.37104115709	1.49826249024778	0.232168833810021	6.4533316796249	1.09417519546605e-10	8.19380910661862e-08	chr6	3177787	4323848	+	NA	Nrxn1
A2m	714.915476851758	-1.64505976793953	0.256048037989964	-6.42480911337431	1.32035097310627e-10	9.43810881957689e-08	chr4	154897769	154947787	+	NA	A2m
Gpr37l1	247.950471196176	1.42371217466403	0.224031759569799	6.35495689270994	2.08485078170988e-10	1.42549406057259e-07	chr13	46598573	46605421	-	NA	Gpr37l1
Lgi4	895.161077344762	1.29061151860417	0.203395199359014	6.3453391361814	2.21935993654891e-10	1.45423559842367e-07	chr1	86294538	86305909	+	NA	Lgi4
Aqp1	1048.36689843625	1.21218706856471	0.193198248092454	6.27431708378962	3.51172200036614e-10	2.20901360711032e-07	chr4	84482511	84494690	+	NA	Aqp1
Tfap2a	39.0744746285957	2.71653103525045	0.434558882889968	6.25123807660902	4.07211572046859e-10	2.46300353154188e-07	chr17	24028715	24047507	+	NA	Tfap2a
Gldn	156.663451152872	1.89627489259745	0.307359220806789	6.16957216256571	6.84750199882309e-10	3.98828949753674e-07	chr8	54679014	54723198	+	NA	Gldn
Sostdc1	213.120569409572	1.86523257728651	0.303282592705895	6.15014716355747	7.74110860915759e-10	4.34773835670044e-07	chr6	53051335	53055510	+	NA	Sostdc1
Chl1	343.046659326243	1.49199705609737	0.245874402552518	6.06812681844211	1.29410703904382e-09	7.01763010207004e-07	chr4	136291503	136505830	+	NA	Chl1
RGD1310507	283.288915740121	1.22729737615329	0.20272862335654	6.05389291276758	1.41386619421329e-09	7.41148659006606e-07	chr8	103836845	103874980	-	NA	RGD1310507
Bcl9l	1294.06639229521	-0.74174607276113	0.123945775606602	-5.98444012416688	2.17135445468607e-09	1.10150710175462e-06	chr8	44811976	44840611	+	NA	Bcl9l
Olr63	1252.58886370208	-1.48615294359143	0.251223512965872	-5.91566022641088	3.30546947513225e-09	1.6244316551853e-06	chr1	157142231	157151114	+	NA	Olr63
Glp1r	20.6511696810993	4.09927655533476	0.698024718048484	5.87268108039983	4.28802910196263e-09	2.00189106189057e-06	chr20	8972003	9010241	+	NA	Glp1r
ND2	344447.695395579	1.56354519988095	0.266310415247074	5.87113800423594	4.32813786749838e-09	2.00189106189057e-06	chrM	3903	4942	+	NA	ND2
LOC103691754	193.42361940449	-1.58625587010904	0.271662912785753	-5.83905934690481	5.24963688426176e-09	2.35873684691144e-06	chr3	9327342	9349005	+	NA	LOC103691754
COX3	517961.683049104	1.39756815369866	0.245512562417096	5.69245068333554	1.25228775804006e-08	5.47041035637165e-06	chrM	8598	9382	+	NA	COX3
Sox2	54.1946373364215	2.68957722753077	0.474319706290881	5.67038896309605	1.42473683901421e-08	6.05551662982095e-06	chr2	117536928	117539338	+	NA	Sox2
Asph	916.564581399429	-0.882149895444163	0.156732619748596	-5.62837459655277	1.81915685535618e-08	7.43703890419189e-06	chr5	22603878	22814107	-	NA	Asph
Mlip	96.6558911705179	1.84565237865044	0.328057654321605	5.62600004705602	1.84436294838792e-08	7.43703890419189e-06	chr8	77935086	78204725	-	NA	Mlip
Sncg	3935.62428285127	-1.15409022792716	0.206394711151622	-5.59166570445373	2.24901515141013e-08	8.84200306776894e-06	chr16	9700512	9705751	-	NA	Sncg
Irx3	69.3151726040897	-2.95417569010086	0.533261366162077	-5.53982695458007	3.0277067488146e-08	1.16131015443557e-05	chr19	15211881	15215323	+	NA	Irx3
Pnoc	378.25193854985	-1.43805371643411	0.26031433848879	-5.52429698948774	3.30807485943935e-08	1.2098322148731e-05	chr15	39624634	39652463	-	NA	Pnoc
COX2	308828.199959506	1.31388909411913	0.237672488106327	5.52814970124491	3.236258472392e-08	1.2098322148731e-05	chrM	7005	7689	+	NA	COX2
Asgr2	1336.02313539349	-1.34123163064269	0.243324689245126	-5.51210662100766	3.54564011046309e-08	1.26724400857142e-05	chr10	54821406	54834624	+	NA	Asgr2
Col28a1	184.004085653496	1.05121550499389	0.190980003328712	5.50432237235096	3.70590889131225e-08	1.29509162721725e-05	chr4	36069979	36223128	-	NA	Col28a1
CYTB	571552.923336308	1.57280727962503	0.286495657170019	5.48981194047092	4.02361916333166e-08	1.37555293396856e-05	chrM	14135	15278	+	NA	CYTB
ND1	378279.826370564	1.59303792286988	0.291453942142299	5.46583076269423	4.60743770775739e-08	1.54162905089772e-05	chrM	2739	3694	+	NA	ND1
Adh7	33.1344717399549	2.62876076550135	0.481528667024934	5.45919889202616	4.78287734513184e-08	1.56699019019882e-05	chr2	226748723	226763183	+	NA	Adh7
Galnt15	308.778493180599	-1.45896900235865	0.267710374378142	-5.44980375059298	5.04254316282144e-08	1.61834762813327e-05	chr16	7227231	7267002	+	NA	Galnt15
ATP6	672532.60557953	1.55068137256618	0.286179322180531	5.41856539721608	6.00791632787321e-08	1.88960984344268e-05	chrM	7918	8599	+	NA	ATP6
Cfh	10417.8246869408	-0.739096389559614	0.136777837080371	-5.40362682534099	6.53067417727674e-08	1.93663847254929e-05	chr13	51512375	51613829	-	NA	Cfh
Hotairm1	13.5241387608408	-7.14745494049356	1.32282516867345	-5.40317428920795	6.54717867897231e-08	1.93663847254929e-05	chr4	81258792	81262291	+	NA	Hotairm1
Tafa5	317.175400045925	0.847670412456926	0.156964994653515	5.40037869161895	6.65003672374802e-08	1.93663847254929e-05	chr7	118613730	118835016	+	NA	Tafa5
ND4	664960.126871006	1.6231420166196	0.300458935618817	5.4022091680403	6.58251282849519e-08	1.93663847254929e-05	chrM	10159	11537	+	NA	ND4
Msn	2815.65217772473	-0.950506282325238	0.176987355156811	-5.37047565620203	7.85292341906011e-08	2.24536497614799e-05	chrX	60996042	61064011	+	NA	Msn
Scara5	378.063847651098	-1.09487350008983	0.204141385974791	-5.36330982011178	8.17106763570465e-08	2.29461088641235e-05	chr15	39880016	39985007	+	NA	Scara5
ND6	92424.2220091358	1.57608330135825	0.294227314215643	5.35668588608031	8.4762291071123e-08	2.33854699892014e-05	chrM	13542	14061	-	NA	ND6
Igsf11	163.042325735373	1.23326100331504	0.231559077395747	5.32590221547365	1.00453164221717e-07	2.72366631129434e-05	chr11	61733138	61884059	-	NA	Igsf11
COX1	1375629.22190468	1.49065996421658	0.280961560241432	5.30556551200687	1.12324217162286e-07	2.99391633744765e-05	chrM	5322	6867	+	NA	COX1
Scn7a	1980.49749165768	1.28324732106961	0.242895859712481	5.28311731039221	1.27004006677134e-07	3.32877501500769e-05	chr3	51335840	51438308	-	NA	Scn7a
Igfbp3	2261.44305050055	-1.66388003305956	0.31551332760204	-5.27356497332572	1.33798853913121e-07	3.39374318812538e-05	chr14	82056346	82064083	-	NA	Igfbp3
Trmt9b	277.514887792569	-0.916193915165392	0.173679442314035	-5.27520069709109	1.32610878617999e-07	3.39374318812538e-05	chr16	55740550	55792198	-	NA	Trmt9b
LOC120101526	47.7024530014555	1.84383050994895	0.350317893931123	5.26330667628263	1.41487274263633e-07	3.5317918651903e-05	chr3	17241392	17247946	-	NA	LOC120101526
Plxna2	1692.67715319464	-1.22188448591552	0.233183456238083	-5.24001361686639	1.60564748831196e-07	3.93306522091205e-05	chr13	106163102	106358979	+	NA	Plxna2
Ndufa2	1102.39042169713	0.581455226313972	0.111072640782282	5.23490953504657	1.65065690309166e-07	3.93306522091205e-05	chr18	28355773	28357863	-	NA	Ndufa2
Clmn	727.654863533338	-0.973920602728925	0.186035963428017	-5.23512005304158	1.64877660512419e-07	3.93306522091205e-05	chr6	123707709	123807283	-	NA	Clmn
Rpl35	4175.90818875462	0.89620036369915	0.172225654694485	5.20364033621437	1.9542205184808e-07	4.58687639904912e-05	chr3	22753254	22756217	-	NA	Rpl35
Ndufa4	3221.99770843392	0.556533592689142	0.1070619379907	5.19823947832406	2.01184835988393e-07	4.65269519228452e-05	chr4	40002215	40009384	-	NA	Ndufa4
Mertk	445.769084927479	-1.61178812265549	0.312056001053075	-5.16506049304065	2.403611743624e-07	5.47814467829434e-05	chr3	115939350	116045141	+	NA	Mertk
Sox10	334.567112479222	1.30366429085629	0.252571084671401	5.1615737904138	2.44882325933108e-07	5.50145636803436e-05	chr7	110725273	110735544	-	NA	Sox10
Mas1l	340.620623567711	-1.88914745685276	0.367241279501769	-5.14415879232243	2.68722171401305e-07	5.95200685557313e-05	chr1	47871591	47879942	-	NA	Mas1l
ND5	301817.503177236	1.64714102088329	0.320563961536905	5.13826012439536	2.77293864535638e-07	6.05656015789924e-05	chrM	11735	13565	+	NA	ND5
ND4L	43286.7575055566	1.41322529397403	0.276453524921595	5.11198146008388	3.18797121036991e-07	6.86767606222976e-05	chrM	9869	10166	+	NA	ND4L
Msx2	15.6878692983001	3.2772343101124	0.641945404089482	5.10516048441961	3.30513897372885e-07	7.02386695957566e-05	chr17	11097213	11102879	+	NA	Msx2
Zfhx4	71.0655777646786	1.87990357527156	0.368753286035496	5.09799816425392	3.43264147247477e-07	7.12312745752265e-05	chr2	96224762	96408245	-	NA	Zfhx4
Mat2a	1327.36650427708	-0.900888778018211	0.176732928012106	-5.0974585672937	3.44243728075621e-07	7.12312745752265e-05	chr4	104489876	104495447	-	NA	Mat2a
Ntsr2	90.8785935282303	3.03867847135305	0.598449619015094	5.07758443618695	3.82263643058055e-07	7.80711435159868e-05	chr6	39424296	39431015	+	NA	Ntsr2
Abcc1	862.016287102922	-0.670830592824281	0.132258672206352	-5.07211044563975	3.93427926682535e-07	7.93211227565327e-05	chr10	528960	655179	-	NA	Abcc1
Adamts15	1404.77500282285	-0.912569884426258	0.180077194155791	-5.06765939298655	4.0273722453645e-07	8.01701973805091e-05	chr8	29307863	29331249	-	NA	Adamts15
Bco2	242.845234797893	0.939646957889183	0.185578810283282	5.06333107995914	4.11993440517597e-07	8.09876105697466e-05	chr8	50882173	50907676	-	NA	Bco2
LOC108348590	101.628185329403	1.64511069133256	0.325622324780234	5.05220485862837	4.36738904034544e-07	8.47920494425585e-05	chr17	73155790	73158095	-	NA	LOC108348590
Ntrk2	1527.46480533254	-1.10095535571821	0.218580064870784	-5.03685162857394	4.73251327958381e-07	9.07603705301646e-05	chr17	5558991	5870299	-	NA	Ntrk2
Cadm4	188.059462285485	1.17800699201857	0.2350672961919	5.01136062354199	5.4046521605579e-07	0.000102401879369799	chr1	80075231	80096511	+	NA	Cadm4
Ano6	3692.60668089486	-0.696358373220491	0.139258257793395	-5.0004817254975	5.7187248607037e-07	0.000107062698999317	chr7	126933628	127113589	+	NA	Ano6
Adamts5	175.061783635573	-1.12041979039248	0.224352240281498	-4.99402096001659	5.91349757411445e-07	0.000109406662177087	chr11	25000626	25047205	-	NA	Adamts5
L1cam	261.586008162401	1.18278995049297	0.23698601046395	4.99096950143772	6.00769840152246e-07	0.000109857052398072	chrX	151597269	151623776	-	NA	L1cam
Gfra3	435.054810954304	1.34202993150067	0.269098461031706	4.98713343196172	6.12817432723755e-07	0.000110772033873721	chr18	26297827	26326105	-	NA	Gfra3
Trarg1	740.271062520448	-1.14718898439228	0.230402592500598	-4.97906283059424	6.38928999466306e-07	0.000114179516427354	chr10	61521106	61541494	+	NA	Trarg1
Uqcrh	2135.5811894344	0.500445839605699	0.100628044029021	4.97322435743034	6.58483779093817e-07	0.000116351864157633	chr5	129545977	129554173	-	NA	Uqcrh
Cd44	770.931508352514	0.871476431018693	0.175422099637697	4.96788279708526	6.76878500914541e-07	0.000118273236726468	chr3	89155849	89244615	-	NA	Cd44
Kcna5	688.73529036109	-1.18306200424296	0.238505138620327	-4.96032081776762	7.03768518626804e-07	0.000121620480482694	chr4	159354688	159358173	-	NA	Kcna5
Aldoc	729.303005488457	1.34442703184001	0.271442024691605	4.95290673346348	7.31130228854787e-07	0.000124975586727939	chr10	63217476	63221066	+	NA	Aldoc
Cdh19	342.869702459523	1.61685710721683	0.327022820290889	4.94417210939173	7.646812591788e-07	0.000129305134213396	chr13	27935914	28047490	-	NA	Cdh19
Sema5a	1575.04687418715	-0.754724879995765	0.152854663860167	-4.93753256155924	7.91171997420924e-07	0.000132361391823845	chr2	83309842	83741084	+	NA	Sema5a
Atp5f1e	2442.73309717228	0.525832263991291	0.106628565098119	4.93143899580213	8.16260603453485e-07	0.000135121202630626	chr3	163259071	163261974	-	NA	Atp5f1e
Mill1	4749.21480826076	-1.17941014600726	0.239268487908417	-4.92923308170316	8.25530379162692e-07	0.000135232195236588	chr1	78372137	78398932	+	NA	Mill1
Rassf4	303.227941068039	1.12929122140442	0.229562020655268	4.9193295048586	8.6841173238179e-07	0.000140790133025114	chr4	149897524	149932658	-	NA	Rassf4
Plxnb3	171.811384530165	1.48983680109668	0.30299972234598	4.91695764458658	8.78995601937799e-07	0.000141051886082386	chrX	151493831	151508688	+	NA	Plxnb3
Trabd2b	1465.35524343109	-0.901255227442004	0.183464897083947	-4.91241235662438	8.99626005581927e-07	0.000142904227916984	chr5	127941197	128158946	+	NA	Trabd2b
Ddc	44.6389100678309	2.86800417984145	0.585445588382581	4.89883985250436	9.64041776062819e-07	0.000150104168023405	chr14	86378684	86469189	-	NA	Ddc
LOC685085	824.312240181706	0.830573830357771	0.169478995930751	4.90074788203928	9.54725119961007e-07	0.000150104168023405	chr4	120933764	120934259	-	NA	LOC685085
Loxl2	1152.03129032603	-0.645353533988549	0.131825204631024	-4.89552461378597	9.80438186750949e-07	0.000151160499263191	chr15	44683448	44773067	+	NA	Loxl2
Adcy6	3527.37736582115	-0.615531586759983	0.125865215624744	-4.8904026716574	1.00629906583098e-06	0.00015364135057532	chr7	129742826	129763922	-	NA	Adcy6
Atf7	946.40251938341	-0.934713175193941	0.191807443982194	-4.87318508493714	1.09813253438886e-06	0.000166050309959607	chr7	133660490	133750902	-	NA	Atf7
Lrig1	2402.16202837977	-0.679879685189446	0.139862395785153	-4.86106134084698	1.16758064212195e-06	0.00017487022074295	chr4	127130898	127230956	-	NA	Lrig1
Npy1r	1234.57769919579	-0.954695236517628	0.196595216280029	-4.85614683094712	1.1969196264989e-06	0.000177573189116243	chr16	23037787	23047330	-	NA	Npy1r
Papln	318.189092509348	-1.46676260006495	0.303177292749339	-4.83796984518112	1.31172035846239e-06	0.000192786115487659	chr6	103398165	103432199	+	NA	Papln
Foxd3	81.3488438853791	1.8222477674098	0.378601988912631	4.81309612937695	1.48609759550362e-06	0.000216392322100833	chr5	114334692	114337788	+	NA	Foxd3
Lrrc4b	130.840283578224	1.19831119829391	0.251456144253858	4.76548784222251	1.88397257788223e-06	0.000269339570543418	chr1	94922033	94956309	+	NA	Lrrc4b
Slitrk6	91.2882948142332	1.8078529696113	0.379267952662057	4.76669055985905	1.87276599826791e-06	0.000269339570543418	chr15	87563505	87570125	-	NA	Slitrk6
Lsm7	472.08487788751	0.861788147329012	0.181294039533758	4.75353822743049	1.99887289085079e-06	0.000283191667401076	chr7	8856665	8859119	+	NA	Lsm7
Prss23	7189.119570012	-0.790922595347506	0.166499645479763	-4.75029597251388	2.03119138514042e-06	0.000285201033238556	chr1	143402724	143422182	-	NA	Prss23
ND3	43118.1691917535	1.13375994896102	0.239006817942577	4.74363015549377	2.09921959269651e-06	0.00029214448951102	chrM	9450	9798	+	NA	ND3
S100b	2286.73158693884	1.39819116539644	0.294965607578307	4.74018370099386	2.13524538743256e-06	0.000294551482129513	chr20	12372865	12381619	-	NA	S100b
Tpt1	22575.9815329528	0.557222800445738	0.118225628559925	4.71321495375513	2.4383873659395e-06	0.000333444171450127	chr15	51156727	51159629	+	NA	Tpt1
Cemip2	502.442055900247	-0.737045252841372	0.156555515801911	-4.70788428670856	2.50301110433654e-06	0.000339330626093073	chr1	219330294	219407760	+	NA	Cemip2
Pdlim4	502.458248163855	0.896276818220887	0.190704380849426	4.69982291035337	2.60387190714687e-06	0.000349987090699075	chr10	38198685	38212935	-	NA	Pdlim4
Sfrp4	419.174408056702	-0.820063234046648	0.174781936888753	-4.69192210959769	2.70650175020193e-06	0.000360698699353183	chr17	45278866	45330806	-	NA	Sfrp4
Pcdh1	1106.9352743179	-0.961447107735368	0.205100501982443	-4.68768773573099	2.7630919178249e-06	0.000365146079829532	chr18	30011691	30039679	-	NA	Pcdh1
Map1b	4011.9368297075	-0.968271491443904	0.206866345757552	-4.68066223095913	2.85949726816306e-06	0.000374737116992769	chr2	30817260	30910458	-	NA	Map1b
Ndufc1	479.119589414163	0.726008047241125	0.156092265920017	4.65114682628245	3.30094197911164e-06	0.000429013335235617	chr2	135447066	135450950	-	NA	Ndufc1
Atp23	246.6268896958	0.854109963396639	0.183850073492386	4.645687364558	3.38945983128931e-06	0.000436906928744718	chr7	62714751	62729893	-	NA	Atp23
Ebf2	278.378103905827	-1.3293438384597	0.286586748514991	-4.63853909975941	3.5088056080942e-06	0.000441435815943115	chr15	41435508	41634403	+	NA	Ebf2
Itih2	282.735354777832	-0.807253424113241	0.173950862239498	-4.64069803230871	3.4723422859757e-06	0.000441435815943115	chr17	68375517	68411849	+	NA	Itih2
Ndufa7	1341.65767263688	0.513594429089322	0.110688778256569	4.63998643023094	3.48432056853652e-06	0.000441435815943115	chr7	14609282	14622064	+	NA	Ndufa7
Uchl1	117.597563594901	1.84129396984951	0.397472529225917	4.63250623492258	3.61265451974776e-06	0.000446895930577473	chr14	41485032	41495590	-	NA	Uchl1
Ptn	26186.452706756	0.940174634511175	0.203013687091775	4.63108989339302	3.63745892877506e-06	0.000446895930577473	chr4	65293730	65375572	-	NA	Ptn
LOC120102392	40.008545510308	3.85788120575073	0.832672900992566	4.63312928900658	3.60179439961118e-06	0.000446895930577473	chr4	159369155	159392659	-	NA	LOC120102392
Pfdn5	1752.35415425565	0.646474626901704	0.13968781333249	4.62799589655644	3.69221330939045e-06	0.000450106562042435	chr7	133451777	133456516	+	NA	Pfdn5
Atp5mg	3202.83373935695	0.479303010667284	0.104249794913623	4.59763984249959	4.27303816417251e-06	0.000516906139767515	chr8	45226749	45233582	-	NA	Atp5mg
Dpt	1242.19875044274	-0.91975002734226	0.200403616788802	-4.58948816433562	4.44334190398355e-06	0.000529363596833677	chr13	77122925	77151646	+	NA	Dpt
Pcdh17	61.6675539141636	1.43505136573992	0.312584347938429	4.59092521811933	4.41285438969077e-06	0.000529363596833677	chr15	60222087	60316172	+	NA	Pcdh17
Aldh1a1	1852.41224525553	0.690000456273965	0.150623907374603	4.58094912222617	4.62870449784359e-06	0.000543216469649913	chr1	218000469	218152962	+	NA	Aldh1a1
Fabp5	145.411154789158	1.10586763957189	0.241350652037237	4.58199565751027	4.60559461241496e-06	0.000543216469649913	chr2	91765055	91768716	-	NA	Fabp5
Cox6b2	170.01397168535	1.02029109106038	0.223018088935027	4.5749252714547	4.76389996127846e-06	0.000554941413267148	chr1	69094008	69095312	+	NA	Cox6b2
Cdh13	3236.20600974398	-0.99528174509512	0.217782496109444	-4.57007226418672	4.87556066232599e-06	0.000563772551292195	chr19	46349561	47387462	+	NA	Cdh13
Rps11	6952.5787116464	0.612183259569096	0.134524920896	4.55070521871831	5.3466410606478e-06	0.000611362456505946	chr1	95605689	95607798	-	NA	Rps11
Setbp1	815.241506943309	-0.797892949586426	0.175361515790702	-4.54998889573201	5.36487466601936e-06	0.000611362456505946	chr18	72190541	72551272	-	NA	Setbp1
LOC102553339	38.5872310984326	-1.90819433825803	0.419573871122673	-4.54793415317351	5.41750790071728e-06	0.000612918915443741	chr19	10609203	10621955	+	NA	LOC102553339
Sim1	89.4508630581705	-2.22423262443855	0.489289351662165	-4.54584310261936	5.47157853800279e-06	0.000614614600633084	chr20	53827600	53907219	+	NA	Sim1
Dpysl3	2646.15382005061	-0.956875991523934	0.210795785279459	-4.53935068130216	5.64277229117895e-06	0.000629349198943831	chr18	35374428	35480462	-	NA	Dpysl3
Metrn	529.900090418978	0.892408771834757	0.197306849761308	4.52294876186179	6.09840070359067e-06	0.000672755819847878	chr10	14816683	14818702	-	NA	Metrn
Etv6	162.316106827791	-0.88689367209143	0.196116205818387	-4.5222865106453	6.11751762929204e-06	0.000672755819847878	chr4	166849030	167085211	+	NA	Etv6
Rxrg	160.130349053684	1.50922931699109	0.333861410072194	4.52052639646114	6.16860525146322e-06	0.000673663098503546	chr13	79743429	79785173	+	NA	Rxrg
Tdrp	300.274279452325	0.882030254310133	0.195220898036313	4.51811390677071	6.23929184146128e-06	0.000676683472405656	chr16	75624046	75652635	+	NA	Tdrp
Plat	7625.81299145846	0.437880560569404	0.096966994936771	4.51576911148924	6.30873728434626e-06	0.000679528784476913	chr16	69240581	69265177	-	NA	Plat
Hrh2	190.272259725959	-1.87161752005524	0.41527608956058	-4.50692338688623	6.57743689178731e-06	0.000703651514015287	chr17	10368354	10407791	-	NA	Hrh2
Padi2	121.392876269136	1.06634866090466	0.236809912547243	4.50297307842603	6.7009375058604e-06	0.000712019886602436	chr5	153209052	153251632	+	NA	Padi2
Elob	2249.58665933773	0.649781142039102	0.144460675614148	4.4979793931925	6.86023447610164e-06	0.000724054009202513	chr10	12848829	12853897	-	NA	Elob
Plekha4	1172.67881871062	1.02767125620053	0.229248801747344	4.48277700196283	7.36779110541336e-06	0.000767323727971725	chr1	96005823	96028826	+	NA	Plekha4
Cadm2	283.458395667166	1.1960900649653	0.266743649367482	4.48404326701513	7.32418012651554e-06	0.000767323727971725	chr11	4548366	5525420	-	NA	Cadm2
Dnah8	63.2147334442674	-1.7630676868208	0.393970599834379	-4.47512501583108	7.63666161241974e-06	0.000790093029716531	chr20	8692938	8946780	+	NA	Dnah8
RT1-Db1	1146.40635332825	0.996401052613782	0.222760198077096	4.47297614751147	7.71383849016942e-06	0.000792861595401335	chr20	4548663	4558237	-	NA	RT1-Db1
Neo1	3716.81277434731	-0.662640263998536	0.148448587496519	-4.46376941117123	8.05302290959569e-06	0.000822349599196765	chr8	59273859	59426486	-	NA	Neo1
Tmem245	2272.06783785264	-0.802394266223441	0.180037911348338	-4.45680723695447	8.31893432031542e-06	0.000844022974976002	chr5	71570951	71647915	-	NA	Tmem245
Tbc1d1	534.230140252677	-0.847311156797856	0.190443463068194	-4.44914802087195	8.62115878034332e-06	0.000866885430142834	chr14	43936819	44135133	-	NA	Tbc1d1
Lcat	408.52867648197	1.02615026504422	0.230682743069505	4.44831828939647	8.65452197204788e-06	0.000866885430142834	chr19	33834747	33838214	-	NA	Lcat
Atp5mf	1811.73384564545	0.467553841663824	0.105456858588784	4.43360297206457	9.26712148748721e-06	0.000922371851343189	chr12	9421664	9428236	+	NA	Atp5mf
Atp5pd	3181.78608027687	0.581596599356225	0.131285151675957	4.43002572592326	9.42218475369637e-06	0.000931907405261818	chr10	100657699	100662960	-	NA	Atp5pd
Car7	25.5771813470569	3.36939489005006	0.760856074770094	4.4284260871127	9.49232368340378e-06	0.000932976764032549	chr19	429062	438478	-	NA	Car7
Prdm16	1075.95176317965	-1.00387352727776	0.226804719367326	-4.42615801857246	9.59262655630194e-06	0.000936979162884499	chr5	164879863	165203986	-	NA	Prdm16
Slit3	3151.54624944348	-1.14373894810963	0.259067822895404	-4.41482440901744	1.01092011798345e-05	0.000981341344160972	chr10	19571797	20156634	+	NA	Slit3
Chad	122.865387615548	1.80199786601924	0.408327539292294	4.41311861830928	1.01892132856686e-05	0.00098304029527868	chr10	79512169	79515941	+	NA	Chad
Iqgap1	4523.68731457405	-1.02457260667423	0.232578012846922	-4.40528575394005	1.05644520962347e-05	0.00100688832524477	chr1	134679580	134769776	-	NA	Iqgap1
Sh3tc2	61.1316550870071	1.56980879952411	0.35634374163375	4.40532164905412	1.05627027978858e-05	0.00100688832524477	chr18	55416382	55477419	+	NA	Sh3tc2
Cd40	182.501852990906	0.948399415581727	0.215718253606464	4.39647271255912	1.10024185130335e-05	0.00103607205710159	chr3	153790371	153805279	+	NA	Cd40
LOC102556374	33.1853812050066	2.27450306680829	0.517269753305275	4.39713138507434	1.09690952214824e-05	0.00103607205710159	chr5	114332363	114334002	-	NA	LOC102556374
Col8a1	1448.50199675538	-1.41849751524498	0.323094050604326	-4.39035479790412	1.13165861852557e-05	0.0010593132996984	chr11	42776850	42906432	+	NA	Col8a1
Mpeg1	1784.4636279813	-0.952433469100577	0.217092458177319	-4.38722504271723	1.14805987374523e-05	0.00106830707541524	chr1	209452175	209456692	+	NA	Mpeg1
Tspan14	493.984072045822	-0.926315067917231	0.211642709236161	-4.37678704482849	1.20441544184502e-05	0.00111415513167381	chr16	16784241	16841368	-	NA	Tspan14
Pfdn1	1242.2765644994	0.445745793930372	0.102163894338522	4.363046228968	1.28263826238956e-05	0.00117957715288527	chr18	28014144	28067148	-	NA	Pfdn1
Uba52	7482.20842425845	0.695772831632431	0.159523510551801	4.36156920836128	1.29132935262691e-05	0.0011806654301983	chr16	18918613	18920807	+	NA	Uba52
Rpl36	3161.18498215276	0.721906024906462	0.165752332320331	4.35532951362225	1.32866894237309e-05	0.00120778310911903	chr9	1441985	1447397	+	NA	Rpl36
Lpp	7404.00609590112	-1.04100589310377	0.239432760070878	-4.34780057998581	1.37509545610852e-05	0.00124280178981394	chr11	75787325	76426646	-	NA	Lpp
Ston1	1181.35770660761	-0.689733904519151	0.158805144609958	-4.34327178891597	1.40376289834605e-05	0.00126146144796514	chr6	5843185	5892557	-	NA	Ston1
Ly6g6e	114.370637876871	1.48118752200468	0.34162331692962	4.33573309725175	1.45275133370091e-05	0.00129806633373753	chr20	3744998	3749867	-	NA	Ly6g6e
Rpl18a	7946.51675441107	0.584686973290986	0.135159890619608	4.32589113982431	1.51916438466138e-05	0.0013497389329483	chr16	18542571	18544578	+	NA	Rpl18a
Rpl37	461.993117771365	0.882494485147827	0.204497555231965	4.3154280458111	1.59293933554074e-05	0.00140733505565807	chr10	61033798	61034157	+	NA	Rpl37
Mmp14	2683.0456737325	-0.868655503135141	0.201384775549242	-4.31341197846775	1.60754158849726e-05	0.0014123016212686	chr15	27887794	27897020	+	NA	Mmp14
Mrpl33	622.059102994609	0.68643172333907	0.159203833216591	4.31165324019055	1.62038414381985e-05	0.00141567561365061	chr6	24825803	24834061	-	NA	Mrpl33
Resp18	93.4480844811591	1.71607159002475	0.398183076149494	4.30975521767396	1.63435346862381e-05	0.00141999130649602	chr9	76765178	76771824	-	NA	Resp18
Abca8a	2127.55808537483	1.00430086217307	0.233446896202299	4.3020527516578	1.69223008550739e-05	0.00146219836948842	chr10	95002333	95072315	-	NA	Abca8a
Osmr	732.871458307694	-0.750771386761755	0.174607703660995	-4.2997609556758	1.70982436537171e-05	0.00146932775791451	chr2	55907118	55961373	-	NA	Osmr
Rpl11	6154.683059172	0.58245870430197	0.13569022520817	4.29256199854032	1.76623209857781e-05	0.00150955249903449	chr5	148274059	148277708	-	NA	Rpl11
Slc1a5	238.058462924759	1.01533763262204	0.236858536357735	4.28668372369126	1.81360215678328e-05	0.0015416598658148	chr1	77456848	77470952	+	NA	Slc1a5
Atp5mk	929.353047151148	0.649012261016089	0.151461435903908	4.28500005392689	1.82739143860112e-05	0.00154502998728179	chr1	245973909	245980702	-	NA	Atp5mk
Igf2r	2623.20419317736	-0.760447596333011	0.177586875855251	-4.28211596533093	1.85124454492307e-05	0.00154667950874892	chr1	47979108	48067501	+	NA	Igf2r
Fryl	1008.52677817777	-0.897987047330371	0.209685317679376	-4.2825461375577	1.84766804371689e-05	0.00154667950874892	chr14	34956622	35189738	+	NA	Fryl
NEWGENE_1310139	1262.44432321357	-0.696650049103254	0.162722924953781	-4.28120407312693	1.85884794069404e-05	0.00154667950874892	chr2	33893240	34483600	-	NA	NEWGENE_1310139
B4galt5	735.495480813091	-0.694387487085575	0.162691258645038	-4.26813027859473	1.97118201066508e-05	0.001631516226301	chr3	156018055	156033983	-	NA	B4galt5
LOC120093155	75.0834012962046	1.87742420259285	0.440372886909691	4.26326020152521	2.01465687448654e-05	0.00165876931979976	chr1	35271851	35375055	-	NA	LOC120093155
Xpnpep2	17.2178077120863	2.85306209796526	0.66951402182957	4.26139259961837	2.03156980823689e-05	0.00166398264605903	chrX	127287764	127317036	+	NA	Xpnpep2
Erbb3	277.290728049348	1.10994566907435	0.260990855214679	4.25281440670156	2.11100526034683e-05	0.00172008646239452	chr7	994548	1015876	-	NA	Erbb3
Akr1c19	590.854826938062	0.812542956342397	0.191535937099649	4.24224805353192	2.21291905806119e-05	0.00179383325294176	chr17	66001357	66027226	+	NA	Akr1c19
Tesc	757.120654083787	-1.16855678721163	0.275824796907612	-4.23659076454624	2.26939208262006e-05	0.00183017743032221	chr12	38521838	38555665	-	NA	Tesc
Fez1	210.301905184109	1.16457998656789	0.275081642263245	4.23357944567388	2.30000878636109e-05	0.0018454050088936	chr8	36544461	36589684	+	NA	Fez1
Csnk2b	1552.15887653093	0.509293997991944	0.120432051598307	4.22889082460089	2.34846268176856e-05	0.00187471696109098	chr20	3700362	3705331	+	NA	Csnk2b
Art3	459.591183518121	1.04690947632915	0.247657848459887	4.22724126386296	2.36573964176176e-05	0.00187897078819927	chr14	15637229	15719442	-	NA	Art3
Rnf144a	381.351378270886	-0.754268370181915	0.178694388550801	-4.22099639669145	2.43224825148258e-05	0.00192208723632236	chr6	42899766	43019769	-	NA	Rnf144a
Cldn19	130.69837141231	1.58819429517644	0.376561666897309	4.21762073729494	2.46893627548384e-05	0.00194132459341294	chr5	132862938	132870364	+	NA	Cldn19
LOC103690996	397.722892858545	0.518011736085352	0.122953776745179	4.21306079242226	2.5193321991845e-05	0.00197109543106346	chr12	6072278	6072780	-	NA	LOC103690996
Fam181b	44.5161273040262	2.07195679708456	0.492294220880961	4.20877741237098	2.56756163274087e-05	0.00199888486319222	chr1	147166427	147167925	+	NA	Fam181b
LOC120097348	90.7933697681605	-1.18450317565839	0.281519885233289	-4.20752933554521	2.58177896233601e-05	0.00200005201781754	chr1	156360540	156366382	-	NA	LOC120097348
Serpine1	1158.97611721244	-1.03748995534903	0.246830558136691	-4.20324761723579	2.63112488503305e-05	0.00202828774225636	chr12	19601271	19611657	+	NA	Serpine1
Cilp	7213.1972260042	-0.884647651977381	0.210871714158536	-4.19519353511914	2.72638692442461e-05	0.00209147125724397	chr8	65777280	65792251	+	NA	Cilp
Plec	7504.5818686536	-0.502491634312323	0.119878726783438	-4.19166642652187	2.76912942043928e-05	0.00211394802261301	chr7	107887763	107949100	-	NA	Plec
Lrrc32	4210.67665582732	-0.713309016145473	0.170382195528828	-4.18652320996054	2.83259979963436e-05	0.00215195480430193	chr1	152785708	152802997	+	NA	Lrrc32
Galnt17	90.1108467149546	-1.72587897073737	0.413028200882329	-4.17859837911908	2.93311116881231e-05	0.00221760126157415	chr12	25323838	25780036	+	NA	Galnt17
Saysd1	123.119094263253	1.00841205695296	0.241753083086192	4.17124796953854	3.02935986048641e-05	0.00227941211320618	chr15	4224112	4229799	+	NA	Saysd1
Gmfg	299.938830632897	0.807879850380759	0.194159235503033	4.1609138410938	3.16976662861108e-05	0.00237370238102561	chr1	83728796	83739189	+	NA	Gmfg
Rpl19	13115.4406807179	0.554959032853251	0.133648056149502	4.15239135414332	3.29018970264547e-05	0.00244063788980201	chr10	83022502	83026030	+	NA	Rpl19
Ccdc124	922.235382678816	0.665716257922963	0.160291102307541	4.15317037776491	3.27900411477718e-05	0.00244063788980201	chr16	18566744	18572564	+	NA	Ccdc124
Hipk1	4317.64760317031	-0.555840063019737	0.133924848327226	-4.15038784782958	3.31912371555401e-05	0.00245054176294847	chr2	191248816	191299787	-	NA	Hipk1
Nkx6-1	966.436535105807	-0.911126425631582	0.219680153685354	-4.14751360260145	3.36105506499023e-05	0.00246990429682413	chr14	7969755	7976689	+	NA	Nkx6-1
Adra1a	74.2233377025972	1.80591831941382	0.435716448407355	4.14470999663858	3.40244030599457e-05	0.00248868726753817	chr15	40830124	40935902	+	NA	Adra1a
Ndufb9	2403.46892811353	0.526474323828618	0.127106346051584	4.14199872927632	3.44292251373912e-05	0.00250663886347507	chr7	90481012	90487360	+	NA	Ndufb9
Zfp366	120.6047426458	-1.25989865556537	0.304450061084536	-4.13827690189077	3.49923901810368e-05	0.00253590012897228	chr2	30578551	30640546	+	NA	Zfp366
LOC102553298	74.8516321496877	1.29268684241592	0.312536383811186	4.13611633516845	3.53233162416289e-05	0.00254813977621952	chr1	138495688	138547105	+	NA	LOC102553298
Reln	195.004118229772	1.00946927176333	0.244343153168838	4.13135894610398	3.6062495113595e-05	0.00258958355322555	chr4	12736176	13162956	+	NA	Reln
Stra6	604.042908961956	-1.03847666594915	0.251513616673327	-4.12890832585796	3.64489682852883e-05	0.00260543852388384	chr8	58549742	58568861	+	NA	Stra6
Rn45s	54058.4851663894	1.2759274922509	0.309346435214425	4.12459090199789	3.71394291973338e-05	0.00264278128306458	chrUn_NW_023637849v1	61190	69866	-	NA	Rn45s
Hspe1	1332.61502515403	0.462272767064676	0.112107760556424	4.12346803441867	3.73210273458589e-05	0.00264374088306747	chr9	56589911	56593000	+	NA	Hspe1
Znfx1	897.172060740296	-0.495855809848222	0.120395538240115	-4.11855636094501	3.8125332882434e-05	0.00268860531349397	chr3	155764072	155791777	-	NA	Znfx1
LOC120095060	35.3366160831305	-1.51876433171478	0.368895856791917	-4.11705445792379	3.83745421548287e-05	0.00269409843717338	chr10	16926703	16929456	+	NA	LOC120095060
Cavin1	5448.18848595982	-0.835446203489542	0.203272005420598	-4.10999144599813	3.95673774332079e-05	0.00275563527304602	chr10	85884099	85896136	-	NA	Cavin1
Fat3	187.483495301716	-1.10818340208722	0.269644628237732	-4.10979224518499	3.96015243360296e-05	0.00275563527304602	chr8	12691469	13274336	-	NA	Fat3
Nenf	1176.86973249447	0.518529585951918	0.126329109303258	4.10459306498527	4.05027198989016e-05	0.00279362181197424	chr13	102888003	102894804	-	NA	Nenf
Dgkb	706.70796129807	-1.00199968174845	0.244076952674678	-4.10526135617559	4.03858017028264e-05	0.00279362181197424	chr6	54640947	55397210	+	NA	Dgkb
Hmgn3	1178.27017971485	0.599171778284753	0.146239502151936	4.09719514541455	4.18186353528586e-05	0.00287178977973386	chr8	84022492	84059329	-	NA	Hmgn3
Frrs1l	548.684109933355	-0.843484030927827	0.206075926490339	-4.09307406883049	4.25691664426173e-05	0.00291062048468087	chr5	71655910	71690132	-	NA	Frrs1l
Rps17	4933.22077988164	0.623541870097941	0.152844623719472	4.07958000042173	4.51171414263566e-05	0.00307145969635722	chr1	135295919	135298506	-	NA	Rps17
Ifitm2	2818.65850022535	0.647976467235539	0.158950964536404	4.07658090735985	4.5702757786315e-05	0.00307145969635722	chr1	196051538	196052719	-	NA	Ifitm2
Fst	137.926041291532	1.50307470973492	0.368592797247425	4.07787325460391	4.54495298311478e-05	0.00307145969635722	chr2	46123259	46130584	-	NA	Fst
Daam2	1301.70720436414	-0.841209453732863	0.206313632068123	-4.07733335553467	4.55551576711227e-05	0.00307145969635722	chr9	11428912	11546982	+	NA	Daam2
Cds2	302.749807748759	-1.48979420474798	0.365540954792058	-4.07558766047287	4.58982874858973e-05	0.00307147433618392	chr3	119514962	119553555	+	NA	Cds2
Ntn4	1034.1628012306	-1.17832812918551	0.289192420055995	-4.07454707477242	4.61039870365626e-05	0.00307216652600417	chr7	28186610	28300390	+	NA	Ntn4
Mgmt	294.13376806243	0.758501918891754	0.186250516853829	4.07248222289248	4.65147513787513e-05	0.00308548409185938	chr1	191710979	191937760	+	NA	Mgmt
Sema3b	1511.67912079978	0.68051635086047	0.167138340864244	4.07157536290976	4.66962491328076e-05	0.00308548409185938	chr8	108271662	108280326	-	NA	Sema3b
Plscr2	1521.52138815464	0.625369943769419	0.154111402767037	4.05790832177917	4.95141966337173e-05	0.00325799270402443	chr8	92809421	92845947	+	NA	Plscr2
Pag1	755.892634092884	-0.782242005844	0.193219143117251	-4.0484705253522	5.15534249440833e-05	0.00336402141357118	chr2	91935377	92076937	+	NA	Pag1
Kcna2	782.926931926325	-1.26044619815667	0.311265683329449	-4.04942229633003	5.13442218703699e-05	0.00336402141357118	chr2	194704554	194718387	+	NA	Kcna2
LOC102547141	13.5635801235277	-2.55047930089768	0.632964446524061	-4.02941952727945	5.5914752574011e-05	0.00363353470652437	chr15	101484096	101504497	+	NA	LOC102547141
Gpc3	2482.49216295497	0.768961660870033	0.190894741369696	4.02819719051781	5.62061931596941e-05	0.00363744277213724	chrX	131868982	132236837	-	NA	Gpc3
Fabp3	213.809886548863	0.842360117219613	0.209328591103511	4.02410446073787	5.71925288572685e-05	0.00367141034844741	chr5	142651961	142658707	+	NA	Fabp3
Slc7a3	231.710663054607	1.35720518219063	0.337270756849166	4.0240820012676	5.71979864790548e-05	0.00367141034844741	chrX	66210070	66216482	-	NA	Slc7a3
Extl3	2960.46953613472	-0.751993546112149	0.187000639241173	-4.02134211499839	5.78674885208069e-05	0.00369928505885451	chr15	39294032	39384086	-	NA	Extl3
Atp5po	3797.16508348525	0.479327467601894	0.119299870053804	4.01783729844565	5.87347273787882e-05	0.00372444484983396	chr11	31165217	31171530	-	NA	Atp5po
Mrpl54	595.022421562994	0.615014153823009	0.153041179416968	4.01861875454693	5.85403026574784e-05	0.00372444484983396	chr7	8452800	8455321	+	NA	Mrpl54
LOC681177	27.1089246522397	2.2874937227907	0.56975489089979	4.01487334172447	5.94777264697138e-05	0.00374072040399596	chr1	35675199	35781741	+	NA	LOC681177
Rit2	24.2453046432835	3.76664951354458	0.938104173681169	4.01517189585039	5.94024842947859e-05	0.00374072040399596	chr18	22565402	22921648	-	NA	Rit2
Mif	1657.18976726588	0.706524204367762	0.176016151430768	4.0139737099391	5.97049994533248e-05	0.00374072040399596	chr20	12790918	12791784	+	NA	Mif
Cox6c	2868.39394188615	0.367917313906144	0.0917028597846743	4.01205932693968	6.01913677263414e-05	0.00374138122080808	chr7	67129264	67142001	-	NA	Cox6c
Ndufb3	1068.87708596503	0.631116413611304	0.157268463033339	4.012987737265	5.9955029080429e-05	0.00374138122080808	chr9	60129239	60139452	+	NA	Ndufb3
Dync1li1	468.867695889103	-0.612264536578125	0.152681302851801	-4.01008194940815	6.0697677822129e-05	0.00375799874579055	chr8	114376648	114410297	+	NA	Dync1li1
Cartpt	13.8965813554966	4.34407334013305	1.08432336301694	4.00625264408804	6.16896641043807e-05	0.00380443787335487	chr2	31255097	31257452	-	NA	Cartpt
Rtraf	1633.93245097708	0.414183157011765	0.103453437966111	4.00357073824307	6.23935333184518e-05	0.00382239261917562	chr15	4447242	4457973	+	NA	Rtraf
Ndufs3	1261.58674459597	0.51169086619206	0.127817499098535	4.00329274004646	6.24669275803215e-05	0.00382239261917562	chr3	76876645	76883824	-	NA	Ndufs3
Lamc1	7829.44162788059	-0.813619356177465	0.203323792616699	-4.00159443076729	6.29170757964261e-05	0.00383501524796356	chr13	65374371	65501492	-	NA	Lamc1
Cox4i1	7629.30014490337	0.549826593963242	0.137474410958299	3.9994831774913	6.34809596918546e-05	0.00385444622437879	chr19	48721679	48727920	+	NA	Cox4i1
Cdon	431.025289165009	-1.1798882700731	0.295211525317867	-3.99675544104404	6.42165821116386e-05	0.00388411527033703	chr8	33775122	33861635	+	NA	Cdon
Mmd2	137.730294448794	1.61830657574244	0.405307102614086	3.99279105968029	6.53001041474228e-05	0.00392240664656192	chr12	11962732	12009776	+	NA	Mmd2
Coch	9979.03906238186	1.07362376740482	0.268902373384871	3.99261543842226	6.53485019330551e-05	0.00392240664656192	chr6	69031138	69045124	+	NA	Coch
Ackr1	198.563693066821	1.42838527597473	0.358571947567412	3.98353882858108	6.78965719976186e-05	0.00405985357883859	chr13	85782395	85786002	-	NA	Ackr1
Pik3ap1	508.158525227268	0.891919720462048	0.22407890006299	3.98038244659057	6.88044831686496e-05	0.00409855796329615	chr1	240090858	240245007	-	NA	Pik3ap1
Tomm20	2045.92669362389	0.415003995710078	0.104438291545888	3.97367660431074	7.07716392640426e-05	0.00418809204678221	chr19	54925196	54935188	-	NA	Tomm20
Ubl5	2123.94027878751	0.63632575482968	0.16014455077044	3.97344618826165	7.08401681574505e-05	0.00418809204678221	chr8	19183436	19185223	+	NA	Ubl5
Hoxb3	43.7971846433136	-2.93052862092991	0.737758811077077	-3.97220416337901	7.12106458501797e-05	0.00419422702861395	chr10	81258738	81314134	+	NA	Hoxb3
Scand1	1945.0862444092	0.772411586901961	0.194949473348233	3.96211168789475	7.42897713165591e-05	0.00435925725270227	chr3	144818614	144819479	-	NA	Scand1
Rsph9	99.1031426129349	0.928905596225641	0.234693074426208	3.95795912809395	7.55928884930833e-05	0.00441923332506404	chr9	14839564	14860062	+	NA	Rsph9
Rps24	7581.7067935888	0.605475547619586	0.153071545453803	3.95550685677448	7.6372557558954e-05	0.00444827718582263	chr16	89537	94267	+	NA	Rps24
Slc16a2	309.916028564005	-1.410952911824	0.356817951828231	-3.95426548634869	7.67701286572917e-05	0.00445493373898365	chrX	68725364	68848572	-	NA	Slc16a2
Eef1b2	3206.24735801862	0.599716844112853	0.151796248631988	3.95080148236597	7.78899127643061e-05	0.00450329694165985	chr9	64580008	64582737	+	NA	Eef1b2
Megf6	3065.80927984616	0.612537192761768	0.155281475614481	3.94468941216478	7.99034743908394e-05	0.0046027913489756	chr5	164738271	164839142	+	NA	Megf6
Ndufs4	1327.39589210373	0.412137808909358	0.104534157252352	3.94261378043572	8.05983920873096e-05	0.00462587705826654	chr2	45951326	46061829	-	NA	Ndufs4
Mrps34	523.123781080446	0.594754421369839	0.151046685209129	3.93755361493952	8.23165433047195e-05	0.00470730894549098	chr10	13916023	13917155	+	NA	Mrps34
LOC120097183	15.5022199807295	-2.6338062915125	0.670251366484139	-3.92957989079284	8.50944015682174e-05	0.00481364949302801	chr15	101436935	101482988	+	NA	LOC120097183
Snrpd1	488.285615978929	0.59508098295611	0.151393056062069	3.93070196503687	8.46982110973791e-05	0.00481364949302801	chr18	1696837	1707400	+	NA	Snrpd1
Imp3	728.364165285324	0.570308912377202	0.145104764946171	3.93032518669368	8.48310520532594e-05	0.00481364949302801	chr8	57339527	57340416	+	NA	Imp3
Rplp2	4422.44475454182	0.704342468951479	0.179309579084081	3.92808054399147	8.56265362754937e-05	0.00482639035651761	chr1	196546085	196548636	+	NA	Rplp2
Cald1	8973.61009122627	-1.15759119559179	0.294779929268248	-3.92696747863856	8.60236073559472e-05	0.00483145446171295	chr4	63265780	63446936	+	NA	Cald1
Atp8b2	1853.39147603455	-0.519641644405707	0.132488846940146	-3.92215387488777	8.77609132945115e-05	0.00491148798031846	chr2	175378513	175402265	-	NA	Atp8b2
Ccnd2	960.252796101913	-1.10852038169538	0.282847005986021	-3.91915190274338	8.88610992760056e-05	0.00495542428090235	chr4	159966882	159989261	-	NA	Ccnd2
Nap1l5	75.144684277842	1.86118704967687	0.475287180979314	3.9159209929499	9.0059739807132e-05	0.00500452108907052	chr4	88022669	88024988	-	NA	Nap1l5
Nrde2	290.675640907479	-0.679080466320941	0.173528775545083	-3.91335940790129	9.10209041423949e-05	0.00504012231881444	chr6	119405102	119446861	-	NA	Nrde2
Timm8a1	263.208540390498	0.723781978496859	0.185174804769205	3.90864177985203	9.28164705185853e-05	0.00512151514166762	chrX	97717931	97721918	-	NA	Timm8a1
Epha7	302.662216813194	-0.988488757754901	0.253178273039645	-3.90431906295575	9.44910540621118e-05	0.00517758298320826	chr5	42975352	43128703	+	NA	Epha7
Ecrg4	661.549969531799	1.14731913475475	0.29382119638768	3.90482085315905	9.42952111424278e-05	0.00517758298320826	chr9	45992953	46012605	+	NA	Ecrg4
Cacna1g	864.408810463282	-0.962524384710476	0.246608952147745	-3.90303910838492	9.49923464608681e-05	0.00518469551204612	chr10	79354997	79422960	-	NA	Cacna1g
Ddx17	4773.74320234065	-0.705771233170997	0.180860001120093	-3.90230691584678	9.52802367405144e-05	0.00518469551204612	chr7	111091126	111109353	-	NA	Ddx17
Mrps36	571.147483370579	0.527184459925663	0.13526057380598	3.89754712028552	9.71719193161038e-05	0.00526939863160361	chr2	31870548	31878335	-	NA	Mrps36
Gpr83	20.9164885423383	-3.8854294505516	0.997150094546384	-3.89653420463159	9.75790319168734e-05	0.00527329160111598	chr8	11693539	11704028	+	NA	Gpr83
Psat1	158.487877555929	1.24214244732421	0.318879874165027	3.89533033584107	9.80649870482407e-05	0.00528140406274189	chr1	213196708	213218564	-	NA	Psat1
Pde2a	296.855232863356	1.39234115619065	0.357634001075534	3.89320129518833	9.89299963325875e-05	0.00530980587824666	chr1	155823589	155915434	+	NA	Pde2a
Ndp	60.4084609466154	1.07545422851941	0.276788944362372	3.88546670820576	0.000102133489207336	0.00546309949413116	chrX	5796486	5820934	+	NA	Ndp
Notch3	8239.98937268312	-0.872812431843462	0.224743885139585	-3.88358700527656	0.000102926677452627	0.00548686416820345	chr7	11132983	11184025	-	NA	Notch3
Slc22a2	727.953847124341	-1.32421741650131	0.341321065376678	-3.87968265316389	0.000104592835232076	0.0055568477258771	chr1	48121060	48163268	-	NA	Slc22a2
Cadm3	321.014531595244	0.986100245793328	0.254248295130212	3.87849305061536	0.000105105528634689	0.00556528465760645	chr13	85786481	85817412	-	NA	Cadm3
Sod1	2560.58611557994	0.454824696166011	0.117370778333622	3.87511016475658	0.000106576472695593	0.005615510809266	chr11	29456672	29462249	+	NA	Sod1
Ccdc88a	1106.52684638393	-0.519412527419798	0.134053278065567	-3.87467233114395	0.00010676826478256	0.005615510809266	chr14	103104090	103256112	+	NA	Ccdc88a
Rpl24	5567.22392892354	0.413616596148186	0.106800188015574	3.87280775280911	0.00010758869200817	0.00563979923506826	chr11	44653936	44659346	-	NA	Rpl24
Prrg4	149.207261915157	1.09097936320366	0.282177805102176	3.86628339818795	0.00011050651932304	0.00577350672051204	chr3	91214645	91243347	-	NA	Prrg4
Ndufb10	1615.5475739549	0.448629616414496	0.116072049197681	3.86509602885047	0.000111045501100928	0.00578245546461323	chr10	13749272	13751434	-	NA	Ndufb10
Snrpd2	1440.24913687321	0.881350515919507	0.228444047092669	3.8580585799287	0.000114291258508774	0.00585454179579472	chr1	78798376	78801227	+	NA	Snrpd2
Zfp319	129.164082762859	-1.16038320196993	0.300715886024303	-3.85873595609163	0.000113974994857989	0.00585454179579472	chr19	9702826	9706806	+	NA	Zfp319
Chchd6	114.718343448464	1.09378527685397	0.283504387121561	3.8580894213287	0.000114276840841149	0.00585454179579472	chr4	121803500	122024209	-	NA	Chchd6
Meox2	46.2267836519861	-1.51939418636751	0.393649638938255	-3.85976268253566	0.000113497194639298	0.00585454179579472	chr6	53856759	53917467	+	NA	Meox2
Cox7b	1560.32787506513	0.48922560820087	0.126705469518178	3.8611246228063	0.00011286631314752	0.00585454179579472	chrX	71083485	71089733	+	NA	Cox7b
Igf2	140897.183323363	0.783885835558403	0.203428430215587	3.85337405753791	0.000116501200808034	0.00590999317389399	chr1	197814408	197831802	-	NA	Igf2
Npr3	636.417433347349	1.03979938178207	0.269831357365341	3.85351573640208	0.000116433776330006	0.00590999317389399	chr2	60865482	60933432	-	NA	Npr3
LOC102551615	26.6658745909505	1.80086243974574	0.467165683089843	3.85486885045751	0.000115791685490191	0.00590999317389399	chr9	36232876	36236460	-	NA	LOC102551615
Apod	4422.39275999817	0.642924645202699	0.167302581931106	3.84288537440175	0.000121596268453344	0.00612891960800415	chr11	69431260	69452306	+	NA	Apod
Rps15	8080.71555335541	0.696909959006365	0.181328337528195	3.84335933647437	0.000121361571143966	0.00612891960800415	chr7	9416002	9417442	-	NA	Rps15
Csmd2	67.309889644495	-1.34774891296198	0.350984274033886	-3.83991253360786	0.00012307815211367	0.00618379239661206	chr5	140342351	140912422	+	NA	Csmd2
Kctd1	237.73434720813	0.853121005038933	0.222543612154793	3.83350030485501	0.00012633264434808	0.00632709288222261	chr18	6122389	6316434	-	NA	Kctd1
Akap1	1696.877038962	-0.467156046504338	0.121912269838812	-3.83190344271332	0.000127155646960862	0.00634809429875084	chr10	73621020	73654123	-	NA	Akap1
Sox12	104.248546726426	-1.0903023849614	0.284737594902884	-3.82914797511466	0.000128587675222374	0.00639927145742738	chr3	140859498	140860518	-	NA	Sox12
Ccl19	916.898847876056	1.30677511287463	0.341809302235257	3.82311161319776	0.000131778091911477	0.00653735732933717	chr5	56963363	56965308	-	NA	Ccl19
Crabp1	24.6122753395803	2.61174074813128	0.683502882738807	3.82111153308673	0.00013285154967306	0.00656988512628472	chr8	55138362	55159360	+	NA	Crabp1
Ccdc34	203.083095942667	0.808447663159153	0.211645186860992	3.81982541228371	0.000133546166958461	0.00658353298303688	chr3	96552991	96588303	+	NA	Ccdc34
Pcnx3	1330.41428573875	-0.374745755425919	0.0982406065326766	-3.814570864862	0.000136419787080319	0.0066832946156545	chr1	202951321	202974167	-	NA	Pcnx3
Prrc2c	1249.37209639417	-0.738874529762375	0.193659742329397	-3.81532331332764	0.000136004742428214	0.0066832946156545	chr13	75003994	75073701	-	NA	Prrc2c
Dip2a	790.861460449294	-0.449616130878821	0.117918105675423	-3.81295245800858	0.000137316534213904	0.00670633483555236	chr20	12284565	12371068	+	NA	Dip2a
Mrps11	457.05864419498	0.722443118903166	0.189739169606726	3.80755918981084	0.00014034515440637	0.00683302754859002	chr1	132707600	132717253	+	NA	Mrps11
Cdk19	1995.6741973816	-0.657450525168203	0.173002365436178	-3.80024009215493	0.00014455596344949	0.00701631815187246	chr20	43770408	43910629	+	NA	Cdk19
Atp10d	941.638779653925	-0.509478611832994	0.134101651624257	-3.79919714382426	0.000145165586406047	0.00702422772868152	chr14	35911727	36012549	-	NA	Atp10d
Ddit3	708.435833311723	0.649954952715467	0.171163900805151	3.79726653609841	0.000146300456617973	0.00705742632139337	chr7	63115644	63121203	+	NA	Ddit3
Itga6	611.688591349346	0.567356528446981	0.149443159702298	3.79647037426937	0.000146770893460721	0.00705846810569817	chr3	56604511	56689428	+	NA	Itga6
Rps15al4	452.888448885177	0.622823011386838	0.164147829575401	3.79428112450761	0.00014807183332318	0.00709932210622051	chr2	54437543	54438039	-	NA	Rps15al4
Rpl23a	8807.42252151386	0.664114097453058	0.175221878349581	3.79013228090216	0.000150567079347305	0.00717520572671428	chr10	63076659	63079346	-	NA	Rpl23a
Dag1	5913.08466182278	-0.829420377632764	0.218836741656573	-3.79013309809921	0.000150566583984082	0.00717520572671428	chr8	108890925	108955611	-	NA	Dag1
Neb	40.7001365774787	1.69583258930923	0.447924201767969	3.78598116068687	0.000153103274230434	0.00727402444274262	chr3	36613676	36811618	-	NA	Neb
Chchd10	1021.39647750722	0.694597083464074	0.183591022092642	3.78339352080938	0.000154704524473582	0.00732796190322755	chr20	12725838	12727638	-	NA	Chchd10
LOC100912002	323.386131005635	0.926547785594086	0.245232023786364	3.77824955847225	0.000157934570838743	0.00745849567870893	chr10	102275963	102278092	+	NA	LOC100912002
Rbm3	2819.09516009582	0.725558785101833	0.192103551259457	3.77691500414735	0.000158782887206287	0.00747610683894032	chrX	14348908	14352387	+	NA	Rbm3
Mideas	1065.59084623464	-0.50308726417151	0.133232166566942	-3.7760195389357	0.000159354496220284	0.00748062330614979	chr6	103784778	103854470	-	NA	Mideas
Notum	35.1209009695323	2.77600560017982	0.735696952269089	3.77330039443261	0.000161102118882387	0.0075139890975001	chr10	105933244	105940315	-	NA	Notum
Mpz	2195.07513489317	1.11496137334438	0.295535066333606	3.77268723869737	0.000161498684659483	0.0075139890975001	chr13	83570810	83576680	+	NA	Mpz
Hepacam	140.127396332853	1.11927689488697	0.296575010699352	3.77400945631802	0.000160644667201306	0.0075139890975001	chr8	37087863	37106759	+	NA	Hepacam
Pomp	1928.68118657901	0.621627300020631	0.164949710361066	3.76858679327124	0.000164174400748621	0.00755540015512188	chr12	7162097	7174737	-	NA	Pomp
Fat1	5412.786981403	-0.620598019081684	0.164688100344219	-3.76832338089126	0.000164347706586333	0.00755540015512188	chr16	47177252	47296261	-	NA	Fat1
Fblim1	1712.13031058171	-0.927429863303663	0.24612459444867	-3.76813160578749	0.000164473988658985	0.00755540015512188	chr5	153883945	153915524	-	NA	Fblim1
Naca	6562.46872496778	0.509624207100403	0.13526311798545	3.76765089176211	0.000164790935597533	0.00755540015512188	chr7	468861	481992	+	NA	Naca
Rida	249.350246693926	0.799473344839131	0.212180749244402	3.76788821646705	0.00016463438965689	0.00755540015512188	chr7	65691428	65705257	-	NA	Rida
Ap2s1	1362.50716066653	0.476215006524026	0.126689062056888	3.75892755690456	0.000170643233389992	0.00775356691211292	chr1	77417495	77428903	+	NA	Ap2s1
Pkd1	5676.75364470971	-0.513210282684549	0.136554560152209	-3.75828007583566	0.000171085318485513	0.00775356691211292	chr10	13573778	13621138	+	NA	Pkd1
LOC120100784	36.3301087908805	-1.90592678211748	0.507040190888172	-3.75892644482265	0.000170643991771793	0.00775356691211292	chr2	104591975	104592840	+	NA	LOC120100784
Prrc2b	4900.71130292774	-0.599723876229936	0.159543210379667	-3.7590059445511	0.000170589785093898	0.00775356691211292	chr3	15433356	15519105	+	NA	Prrc2b
Bloc1s2	262.367744852137	0.574933971186283	0.153273323476536	3.75103741568112	0.000176104415138339	0.00791262294990148	chr1	243024610	243031749	-	NA	Bloc1s2
P2rx1	2129.99242414193	1.08279390895631	0.288578797964664	3.75216029934707	0.000175317301229068	0.00791262294990148	chr10	57618585	57633648	+	NA	P2rx1
Mgat5	106.740484143442	-1.44621796524371	0.385522908056624	-3.75131525266273	0.000175909349410431	0.00791262294990148	chr13	38675775	38959697	+	NA	Mgat5
Ifitm3	3914.50762484855	0.459448670938744	0.122563180797148	3.74866797638981	0.00017777625160352	0.00796498385389448	chr1	196111025	196112135	-	NA	Ifitm3
Tmem255a	24.956003679516	1.68985943083421	0.450930203346762	3.74749665977624	0.000178608214501899	0.00797952494675244	chrX	116970792	117035008	-	NA	Tmem255a
Zfp536	564.256857971491	0.693346723024126	0.185133495541969	3.74511765682591	0.000180309254469211	0.00803270066793999	chr1	90000358	90463423	-	NA	Zfp536
Polr2i	395.415887563896	0.735353895439938	0.19645675415233	3.74308278996482	0.000181776304089875	0.00805464787166713	chr1	85483514	85484952	+	NA	Polr2i
Pou3f1	31.1455994723703	1.89048782137888	0.505071032931704	3.74301375076982	0.000181826274605229	0.00805464787166713	chr5	136910390	136913371	+	NA	Pou3f1
RT1-Da	2173.78808629111	0.698366926839742	0.186649349929959	3.74159849526296	0.000182853485784874	0.0080773986445307	chr20	4513463	4518457	+	NA	RT1-Da
Zbed6	717.697855345141	-1.31889444983467	0.352633006887001	-3.7401332946048	0.000183922694084634	0.00810187195287101	chr13	45107488	45113141	-	NA	Zbed6
Slc6a6	873.932853587325	0.680705952500107	0.182538436976646	3.72911022891687	0.00019215708651536	0.00844095626407974	chr4	124195185	124268880	+	NA	Slc6a6
Polr2l	999.081234409936	0.475283656095564	0.127640417118374	3.72361409360474	0.000196391047005821	0.00860291254934134	chr1	196570050	196572060	-	NA	Polr2l
Ro60	208.589766930592	-1.43565395293518	0.38622741082845	-3.71712082748277	0.00020150608651242	0.00878858771429717	chr13	55499513	55520504	-	NA	Ro60
LOC120094123	899.946673133931	-0.850226386835053	0.228751130891414	-3.71681828859963	0.000201747435130439	0.00878858771429717	chr8	41943333	41986943	+	NA	LOC120094123
Ndufb7	1352.16109767695	0.64553689106003	0.173726342380245	3.71582617935457	0.000202540791254705	0.0087987748156671	chr19	24568240	24572579	-	NA	Ndufb7
Cd74	7983.0834983534	0.606113620077271	0.163229053061393	3.71327045467391	0.000204598038139853	0.00886366046222406	chr18	54256756	54266003	+	NA	Cd74
Sort1	5224.41656248433	-0.747211569665859	0.201421081178027	-3.70969893168943	0.000207505857715	0.00896493713853321	chr2	195924032	196002354	+	NA	Sort1
Nucb2	2231.23771246769	0.437036015087677	0.117883957822324	3.70734087284704	0.000209446940015659	0.00902400706489386	chr1	170750829	170787356	+	NA	Nucb2
Psd2	45.324738242067	2.39699480277143	0.64694247260956	3.70511274843761	0.0002112967226449	0.00907883131233252	chr18	27564911	27616674	+	NA	Psd2
Fxyd2	157.171701107737	0.703295481249494	0.189922563712421	3.70306438319997	0.000213010795162754	0.00912754159326832	chr8	45712886	45720032	+	NA	Fxyd2
Gng7	41.1729314124713	1.67086247444818	0.451298938122213	3.70234080629658	0.000213619399147606	0.00912874638857406	chr7	8697457	8761239	+	NA	Gng7
Itpr1	6095.00548898985	-0.650468131782916	0.17587585166991	-3.69845050134421	0.000216919640099703	0.00921967097353494	chr4	141187376	141554240	+	NA	Itpr1
Akap6	1791.49824493462	-0.953922543262109	0.257899980809752	-3.69880812036895	0.000216614276606674	0.00921967097353494	chr6	70184100	70624369	+	NA	Akap6
Rpl36al	1725.45213092309	0.527883757844626	0.14288065460714	3.69457824291245	0.000220252065867997	0.00933607543892214	chr6	87654807	87656202	-	NA	Rpl36al
LOC100911992	52.0416388192777	2.12739522430153	0.576368536176882	3.69103289088746	0.000223345251547357	0.00944174039202616	chr2	173668489	173691321	+	NA	LOC100911992
Kcnma1	651.951169156928	-1.33119638981557	0.360728990935462	-3.69029499504169	0.000223994143828958	0.00944378527038658	chr15	302077	1001198	+	NA	Kcnma1
Tug1	854.942945613622	-0.586982821928939	0.159147252009578	-3.68830007755089	0.00022575730894146	0.00946735850776909	chr14	78519893	78526927	-	NA	Tug1
Camsap1	893.130499121862	-0.457068832055486	0.123906196269251	-3.6888295001992	0.00022528812445959	0.00946735850776909	chr3	8746175	8806072	-	NA	Camsap1
Fbxo2	154.19177873417	1.49236833947145	0.405380326174874	3.68140297668928	0.000231954056870855	0.00970135504880604	chr5	158592925	158598355	+	NA	Fbxo2
Selp	26.9434658345001	2.48909872554105	0.676524197270508	3.67924567307942	0.000233924841798661	0.00975783040351657	chr13	76476228	76511846	+	NA	Selp
LOC689800	67.1271181682223	-1.89331059416655	0.515112208108644	-3.67553042689142	0.000237355748731978	0.00987475265756373	chr4	162306321	162339839	+	NA	LOC689800
Srp9	861.013529189817	0.473985479531911	0.129175216147593	3.66932213212127	0.0002431944760855	0.0100845518737667	chr13	93832579	93840720	+	NA	Srp9
Adam10	2210.91606875304	-0.657501891935626	0.179213890757332	-3.66881098980173	0.000243681146638137	0.0100845518737667	chr8	71346007	71477889	+	NA	Adam10
Mrpl12	944.372474788522	0.514580674159283	0.140350480944759	3.66639765461025	0.000245991304598952	0.0101268566914218	chr10	105758409	105762913	+	NA	Mrpl12
LOC103691688	260.529756556993	0.711067128471711	0.193912985369824	3.66693920531206	0.000245471126066141	0.0101268566914218	chr2	211685030	211686807	-	NA	LOC103691688
Osbpl3	298.478851861758	0.683205832401971	0.186447272190371	3.66433804247019	0.000247979093816452	0.0101820345414035	chr4	79346582	79523523	-	NA	Osbpl3
LOC360919	23.052642359688	2.31607795117776	0.632669966437536	3.66079958595036	0.000251429375462216	0.0102968186419761	chr14	17478158	17525047	-	NA	LOC360919
Ncam2	82.9514921979371	1.23452961964294	0.337443754721788	3.65847523437133	0.000253720252748318	0.0103636485577144	chr11	20104973	20592168	+	NA	Ncam2
Cacng4	21.5377050211564	1.97488452718912	0.540200855048951	3.65583376762735	0.00025634743622149	0.0104168469819616	chr10	92686099	92745601	-	NA	Cacng4
Zbtb38	422.188041026654	-1.14611606486637	0.313501263281279	-3.65585788353922	0.00025632333574907	0.0104168469819616	chr8	97284616	97288518	-	NA	Zbtb38
Rab13	812.509097343353	0.76238778653648	0.208739457460243	3.65234151612992	0.000259859973376126	0.0105323658281262	chr2	175674893	175680043	+	NA	Rab13
H3f3c	609.150521007643	0.694658167830791	0.190357065438534	3.64923763785955	0.000263019710994267	0.010633028213614	chr7	86501093	86502133	+	NA	H3f3c
Ide	1597.50526682676	-0.456012735840163	0.125070755543886	-3.64603806746937	0.000266314541644966	0.0106894921833923	chr1	235002983	235102448	-	NA	Ide
LOC102550976	20.8221381645106	2.66442864176382	0.730803247301375	3.6458905342891	0.000266467396559019	0.0106894921833923	chr11	85780635	85818763	+	NA	LOC102550976
Plac9	821.492828688217	0.888030061961539	0.243649506041965	3.64470290290097	0.000267700866710732	0.0106894921833923	chr16	1459449	1474222	-	NA	Plac9
Lifr	1768.1829583883	-0.752459879565899	0.206520350262675	-3.64351444595576	0.000268940550594263	0.0106894921833923	chr2	56224392	56292988	+	NA	Lifr
Rps21	2941.60959748166	0.543737130060492	0.149192978186785	3.64452226015457	0.000267888949984877	0.0106894921833923	chr3	167346436	167347459	+	NA	Rps21
Gnptab	430.221045993337	-0.872383521526218	0.239449331444825	-3.64329069645883	0.000269174545632922	0.0106894921833923	chr7	22800501	22866336	+	NA	Gnptab
Rplp1	10492.7478541284	0.67532920782654	0.185283660385709	3.6448395202291	0.000267558704442993	0.0106894921833923	chr8	62394007	62395341	-	NA	Rplp1
Col4a3	1239.91413765159	-0.881985821706197	0.242272215111064	-3.64047450221179	0.000272136057668789	0.0107798781937012	chr9	83875957	84004955	+	NA	Col4a3
Chmp2a	1903.98406425226	0.503712340949321	0.13849574387291	3.63702397534722	0.000275806267815441	0.0108704996683349	chr1	73660044	73662894	-	NA	Chmp2a
Sox9	44.252800101535	1.67815847667777	0.461355892145772	3.63744888760958	0.000275351811271919	0.0108704996683349	chr10	97806484	97811994	+	NA	Sox9
Dock8	1237.66461628401	-0.666919003720961	0.183662793691202	-3.63121452264454	0.000282090578132284	0.0110903910792707	chr1	222649308	222842474	+	NA	Dock8
Pcsk4	43.3107581753445	1.11038292421611	0.306009357156275	3.62859140823282	0.000284971850429742	0.0111551047499958	chr7	9381365	9389589	+	NA	Pcsk4
Fbxo32	237.068136304835	-1.32125369627206	0.364139704326955	-3.62842524605813	0.000285155291205539	0.0111551047499958	chr7	89731625	89764761	-	NA	Fbxo32
Polr2j	549.493482810917	0.583473771137084	0.160947165692998	3.62525036476903	0.000288681640141459	0.0112650309500362	chr12	20543037	20548590	-	NA	Polr2j
Pola2	549.075596328097	0.824876567587649	0.227675256317298	3.62304003048124	0.000291160741044357	0.0113056637374409	chr1	203227182	203251350	-	NA	Pola2
Gna11	441.474344494535	-0.866815511787703	0.239249984280787	-3.62305357884746	0.000291145484694236	0.0113056637374409	chr7	8163751	8177636	+	NA	Gna11
Rpl32	5299.92484798091	0.739614761225952	0.204271360602746	3.62074624187924	0.000293754521637564	0.0113782847469762	chr4	148864047	148867612	-	NA	Rpl32
Lbr	424.990184204598	-0.528599116633916	0.146034022974923	-3.61969838168937	0.00029494661376909	0.0113949999862345	chr13	93539359	93564065	-	NA	Lbr
Ndufa13	2564.12535289224	0.613771479090064	0.169622232992861	3.61846126100637	0.00029635984957204	0.0113949999862345	chr16	19526632	19533567	+	NA	Ndufa13
LOC120103482	2049.72886446936	0.54872403451628	0.15164326183403	3.61851906823823	0.000296293671956037	0.0113949999862345	chr6	21637847	21640510	+	NA	LOC120103482
Sbno1	981.213289948183	-0.47301278795001	0.130776210169326	-3.61696356957863	0.000298079237498161	0.0114331563143807	chr12	32175175	32234200	+	NA	Sbno1
Agt	226.1321908619	2.76171532251151	0.764067731415596	3.6144901936833	0.00030093920579373	0.0115147687355528	chr19	52529138	52549618	-	NA	Agt
Slc16a10	212.380031727517	-0.873553224322785	0.241748245085288	-3.61348320859412	0.00030211092878116	0.0115315448204187	chr20	43454818	43567839	-	NA	Slc16a10
Timm10	187.034412254266	0.667415142006707	0.184846615722276	3.6106430155555	0.000305438823987161	0.0116303412736612	chr3	69908396	69911943	+	NA	Timm10
Pgap6	341.146905160496	-0.512840388558072	0.142091124772981	-3.60923589969068	0.000307100248872193	0.0116372494307569	chr10	15138917	15151581	+	NA	Pgap6
Ankrd52	280.985894340091	-0.994678192195448	0.275579036041988	-3.6094116826938	0.000306892234926409	0.0116372494307569	chr7	806828	820481	+	NA	Ankrd52
LOC102554200	1006.4167055975	0.702473538313259	0.194751429014653	3.60702636107695	0.000309726204729284	0.0116804659366252	chr1	61111081	61126052	+	NA	LOC102554200
Crybg3	1071.43334691602	-0.691098481362809	0.191570144994466	-3.60754793698556	0.000309104441974516	0.0116804659366252	chr11	40749197	40861753	+	NA	Crybg3
Cnrip1	460.05753993837	0.521894383578127	0.145081806524977	3.59724210828792	0.000321609104895793	0.0120707035407905	chr14	91463045	91492736	+	NA	Cnrip1
Rtl5	479.640590970026	-0.724018922662739	0.201251274880898	-3.59758676356817	0.000321183371464033	0.0120707035407905	chrX	67183947	67188726	-	NA	Rtl5
Ing5	309.548634532522	-0.740969908077535	0.206091357972443	-3.59534681787391	0.000323959705470927	0.01212997697199	chr9	94326918	94344220	+	NA	Ing5
Itga9	1898.76181763097	-0.718219860009067	0.199807763619378	-3.59455432060805	0.000324947345705566	0.0121380569087072	chr8	118307423	118615527	+	NA	Itga9
Afdn	2524.14863666127	-0.340078668041353	0.0948154031991126	-3.58674494403812	0.00033483153946984	0.0124341351829668	chr1	53884710	54034216	+	NA	Afdn
Tnxa-ps1	2151.64394591328	0.756723098979679	0.21103280833594	3.58580784166538	0.0003360363380873	0.0124341351829668	chr20	4026470	4027826	-	NA	Tnxa-ps1
Bloc1s1	1061.36076145272	0.556541151816877	0.155130368561663	3.58757061545727	0.000333773354219661	0.0124341351829668	chr7	1347494	1351103	-	NA	Bloc1s1
Polr2f	676.080492173058	0.56064398993268	0.156327353572893	3.58634606880401	0.000335343864035598	0.0124341351829668	chr7	110712527	110724234	+	NA	Polr2f
Myoc	52.8245309223501	-1.49744498978081	0.418245303852241	-3.58030317612325	0.000343195776156216	0.0126692412578231	chr13	74976729	74987128	+	NA	Myoc
Pdgfc	533.171191579593	-0.810082353373581	0.22634318431285	-3.5790004273064	0.000344910904232035	0.0127027374237775	chr2	166316869	166493449	+	NA	Pdgfc
Mpc1	1819.12677361627	0.722149341428451	0.202229058108586	3.57094746018496	0.000355692245921169	0.012978227979945	chr1	52437744	52449369	-	NA	Mpc1
Adamts1	3534.55442789697	-0.724421822701547	0.202802174655017	-3.57206141370943	0.0003541823239365	0.012978227979945	chr11	24932226	24941068	-	NA	Adamts1
Marcks	2585.60325767899	0.815858597347138	0.22844265925161	3.57139336418134	0.000355087118746883	0.012978227979945	chr20	40685314	40691012	-	NA	Marcks
Ptprf	3236.2761684337	-0.688674294582769	0.192759132465943	-3.57271941294115	0.000353293249227024	0.012978227979945	chr5	131741958	131824000	-	NA	Ptprf
Bola2	886.96564441979	0.731738726875481	0.205109125438874	3.56755812453382	0.000360323467747495	0.0131167751245303	chr1	181291776	181292836	+	NA	Bola2
LOC120098269	591.717045562045	0.729580265539341	0.204607617991422	3.56575318505457	0.000362812704900181	0.013169165700071	chr18	25403078	25405115	+	NA	LOC120098269
Mdk	3120.03395439605	0.546540149982492	0.153294210063018	3.56530197557896	0.000363437486571972	0.013169165700071	chr3	77901155	77903997	-	NA	Mdk
Uqcrq	1560.39370650884	0.474526664104606	0.133168707874231	3.56334961628347	0.000366152495201484	0.0132370439989392	chr10	37585863	37589328	-	NA	Uqcrq
Gabrp	82.5802049919609	1.39858570255059	0.392960531509111	3.55909968153676	0.000372128282456553	0.0133609346345017	chr10	18143030	18169595	-	NA	Gabrp
Serinc5	1585.97161566553	-0.59596423527503	0.167407528930306	-3.55996076809148	0.000370910201876556	0.0133609346345017	chr2	23846898	23950346	+	NA	Serinc5
Tmem229a	34.150324458194	2.05936862727504	0.578534957224767	3.55962695349272	0.000371381968093684	0.0133609346345017	chr4	53440288	53445327	-	NA	Tmem229a
Ndufb5	1365.11287945061	0.445405309180572	0.125206298617962	3.55737142697289	0.000374584339471056	0.0134184813724871	chr2	115519247	115533589	+	NA	Ndufb5
Crispld2	5631.38869457135	-0.748550473850787	0.210573732799738	-3.55481409717271	0.00037824642536292	0.0135188711028575	chr19	48053152	48111485	+	NA	Crispld2
Stom	1711.61270183024	-0.510716529246113	0.143737491884574	-3.55311980576533	0.000380691044591557	0.0135446773014634	chr3	18645057	18667343	-	NA	Stom
Ndufb2	1193.47699648811	0.629478614818026	0.177159353458501	3.5531774220743	0.000380607670545617	0.0135446773014634	chr4	68367525	68374609	+	NA	Ndufb2
Adcy3	1024.61344080024	-0.745279381776392	0.209813492550336	-3.55210416983833	0.000382163532468069	0.013566374066801	chr6	27100088	27203686	+	NA	Adcy3
Hint2	625.612335057977	0.710660331878156	0.200123983036497	3.55110027841366	0.000383624222731954	0.0135875552402764	chr5	57904612	57906868	-	NA	Hint2
Zbtb37	457.795499110801	-0.720242953906335	0.202876292378467	-3.55015830318269	0.000384999566724583	0.0136056251377771	chr13	73271919	73303427	-	NA	Zbtb37
Rps18l1	1125.41993383756	0.669566186276101	0.188664884640986	3.54897090441728	0.000386739810444966	0.0136059737339095	chr10	101204518	101205067	-	NA	Rps18l1
LOC103692550	21.5337453309042	-1.96606886657695	0.553904326068496	-3.54947375214004	0.000386001944717489	0.0136059737339095	chr6	9584157	9590523	+	NA	LOC103692550
Msx1	513.610502351286	0.70511909245759	0.198787419665556	3.54710118801228	0.00038949496209366	0.0136689997720334	chr14	72961169	72964970	+	NA	Msx1
Pgls	274.859330571028	0.703856301622603	0.198460703863249	3.54657767467963	0.000390269674274639	0.0136689997720334	chr16	18300316	18305803	+	NA	Pgls
Gpx4	4751.01533029167	0.511971814384863	0.144407513939339	3.54532669678066	0.000392126747649024	0.0137035227411746	chr7	9650185	9652982	-	NA	Gpx4
Zfp704	537.86496825175	-1.2346407970663	0.34836948359872	-3.54405553641563	0.000394022237507207	0.0137392321663821	chr2	92171803	92356059	+	NA	Zfp704
Fam168a	2072.86071540405	-0.559077340058167	0.157839165946485	-3.54206978163912	0.000397000435459408	0.0138124532036165	chr1	155057351	155203439	+	NA	Fam168a
Defb1	129.874288162413	1.5816197008456	0.446745523906955	3.54031460016377	0.000399650321399267	0.013873953541556	chr16	70298861	70313604	-	NA	Defb1
Cryba4	14.0633701226029	2.96961778212277	0.839112997035232	3.53899628847971	0.000401651500024648	0.0139025382073945	chr12	44378733	44393226	+	NA	Cryba4
Fkbp11	291.835819224818	1.01601753654558	0.287123459625354	3.53860857580674	0.000402241821465377	0.0139025382073945	chr7	129871869	129877760	-	NA	Fkbp11
Lyst	1658.1139295419	-0.523634841240846	0.148065747622658	-3.53650219343989	0.000405463134216864	0.0139831430892421	chr17	86241383	86443501	+	NA	Lyst
Rpl27a	7325.62248182658	0.425599548828018	0.120398377446942	3.53492761159158	0.000407886881780636	0.0140359498968978	chr1	163539731	163542771	+	NA	Rpl27a
Fam78b	192.809763083563	0.868145411363049	0.245726819092213	3.53296972048161	0.000410919532627316	0.0141094335591641	chr13	79162404	79250958	+	NA	Fam78b
Gpx3	1552.9681500517	0.792877782282997	0.22448413494961	3.53199918765294	0.000412430622434815	0.0141304661621131	chr10	39028623	39036695	+	NA	Gpx3
Tnn	49.332282174258	-2.18629645779516	0.620475831763068	-3.52358036506088	0.000425757959668967	0.0145553688559873	chr13	72319159	72386362	-	NA	Tnn
Itga5	1628.48191157939	-0.503154012640633	0.142834615825272	-3.5226335698353	0.000427281673335117	0.0145757735246595	chr7	134478962	134502837	-	NA	Itga5
Rhoj	1523.36601567126	-0.374142019273122	0.106230779621945	-3.52197376885137	0.00042834652502886	0.0145804706766317	chr6	94035306	94117642	+	NA	Rhoj
Nrsn1	39.1236681548538	2.87293932243275	0.816091890813334	3.52036254099955	0.000430957305221125	0.0146376556844653	chr17	39806237	39824550	+	NA	Nrsn1
Tnfrsf19	123.578757461067	-1.26779120020434	0.360219502049434	-3.51949628765619	0.000432367086925234	0.0146538896745393	chr15	35092205	35158472	-	NA	Tnfrsf19
Cga	13.4311455158684	3.18236306625025	0.90489421636387	3.51683435334344	0.000436726235329104	0.0147381046712135	chr5	49486914	49499192	+	NA	Cga
Elmod1	154.328465539676	1.34612297539938	0.382713272888068	3.51731458185689	0.000435936798599556	0.0147381046712135	chr8	54298362	54355348	-	NA	Elmod1
Otud4	269.764756885379	-0.998327650717301	0.283954416667994	-3.51580250954352	0.000438426976389195	0.0147638171963522	chr19	28236712	28279815	-	NA	Otud4
Ifitm1	922.909894252233	0.870232004496029	0.247721607230527	3.51294347806407	0.000443171741585555	0.0148346458079565	chr1	196067162	196069169	+	NA	Ifitm1
Pi16	3233.79404124758	0.798215115440105	0.227228476276309	3.51283047143034	0.000443360265149405	0.0148346458079565	chr20	7376072	7385386	+	NA	Pi16
Gatm	691.179430119093	0.823333067703676	0.234342298197595	3.51337796904872	0.000442447597723976	0.0148346458079565	chr3	109658918	109675508	-	NA	Gatm
Nhp2	385.294647203075	0.604755499676774	0.17220327725398	3.51186986287624	0.000444965827756268	0.0148559480491089	chr10	35877014	35880409	+	NA	Nhp2
Zfand2b	371.782861003871	0.688363281868069	0.196041135613665	3.51132062009993	0.000445886269819368	0.0148559480491089	chr9	76665465	76668447	+	NA	Zfand2b
Tomm7	995.452185742347	0.468598016718246	0.13350728654792	3.50990592974152	0.000448265252061376	0.0148721927297831	chr4	11305121	11311963	+	NA	Tomm7
Emc1	1543.20923968784	-0.570790227266006	0.162607052335413	-3.51024275434639	0.000447697766463384	0.0148721927297831	chr5	151608556	151633888	+	NA	Emc1
Gan	91.5477118688997	-1.43348773832394	0.408571397392439	-3.50853669021537	0.000450579079849618	0.0149058728369171	chr19	45207863	45258831	+	NA	Gan
Ppm1l	1533.12924674314	-0.712008450106223	0.202956389286165	-3.5081844558355	0.000451176107743389	0.0149058728369171	chr2	153566652	153839434	+	NA	Ppm1l
Nosip	896.608130849134	0.603672025733727	0.17223655643301	3.50490069144247	0.000456777633606889	0.0150592978324988	chr1	95543328	95559101	+	NA	Nosip
Ttc33	585.248205326244	-0.557783256656152	0.159178803642267	-3.50413022270034	0.000458101284461304	0.0150713405845993	chr2	54279905	54326851	+	NA	Ttc33
Klhl30	187.819471439162	-1.03131233400966	0.294374385684233	-3.50340377479689	0.000459352585794119	0.0150809577540675	chr9	91942442	91952756	+	NA	Klhl30
Cisd3	632.237516893678	0.705416425170961	0.201430413885591	3.50203532606364	0.000461718395817595	0.0150949892217103	chr10	82679344	82682376	+	NA	Cisd3
Rictor	1295.14195494608	-0.62086447212386	0.177283444402356	-3.50210068524374	0.00046160514310954	0.0150949892217103	chr2	55811876	55903893	+	NA	Rictor
Rps8	10238.1726549209	0.566338262369982	0.161741950142594	3.50149272882322	0.00046265959588353	0.0150949892217103	chr5	130630361	130632932	-	NA	Rps8
Cdk12	594.011933280765	-0.511223316981672	0.146080442682545	-3.49960136753309	0.000465954402955964	0.0151183453887628	chr10	83201176	83256906	+	NA	Cdk12
Atp2b4	6413.75322492741	-0.776586986170871	0.221918337522177	-3.49942683800641	0.000466259539205772	0.0151183453887628	chr13	45156136	45255292	-	NA	Atp2b4
Rap1gap	49.1620376588029	1.69349371050287	0.483784617371442	3.50051169403477	0.00046436586430734	0.0151183453887628	chr5	149873986	149939254	+	NA	Rap1gap
Gadd45gip1	670.968949497849	0.495873785605046	0.141841573593198	3.49596929195959	0.000472343054775399	0.0152840882292138	chr19	23320661	23323211	-	NA	Gadd45gip1
Snf8	1030.9331963595	0.501610665070483	0.143581341797939	3.4935644059964	0.000476618000686951	0.015372996329545	chr10	80984336	80996724	+	NA	Snf8
Cacna2d1	206.836197546814	-1.63019522225634	0.466660070106402	-3.49332485610918	0.000477045797330404	0.015372996329545	chr4	18950610	19374969	-	NA	Cacna2d1
Ppp2r2b	56.7366447289942	1.03006922510123	0.295106614548775	3.49049860056925	0.0004821201379904	0.0155047470143907	chr18	34653715	35080889	-	NA	Ppp2r2b
Eps8l2	479.907921378498	-0.650502634121393	0.186429481529496	-3.4892691262378	0.000484343246943795	0.0155127940966153	chr1	196446066	196471542	+	NA	Eps8l2
Hypk	940.308368467723	0.430916600000079	0.123489039861359	3.48951291939648	0.000483901666921576	0.0155127940966153	chr3	108434996	108436370	+	NA	Hypk
Recql	850.753920057656	-0.422922744906679	0.121227232399662	-3.48867772145774	0.000485416014407388	0.0155155533385581	chr4	175308336	175332965	-	NA	Recql
Sema4c	513.9562886615	-0.526705142737425	0.151055978554887	-3.48682089763196	0.000488798582848041	0.0155919807583535	chr9	38791667	38802171	-	NA	Sema4c
Pde7b	467.213199828986	0.961222037314943	0.275844279306104	3.48465460198388	0.00049277269319364	0.0156869299051886	chr1	15174000	15493267	-	NA	Pde7b
C3	552.758578342452	-0.89142746633983	0.255906927525531	-3.48340498226996	0.000495078826274799	0.0157285042868636	chr9	2087436	2114366	-	NA	C3
Syt5	123.440044660306	1.12669601329693	0.323821446981521	3.47937427801448	0.000502586124840433	0.0157757872240332	chr1	69277350	69285071	+	NA	Syt5
Prelp	10755.359374406	-0.496312917053773	0.142643411799117	-3.47939600430144	0.000502545376041939	0.0157757872240332	chr13	45368406	45391480	-	NA	Prelp
Clec12a	379.335820569267	0.602657660273805	0.173136066314917	3.48083257925956	0.000499857828941598	0.0157757872240332	chr4	162798124	162816757	+	NA	Clec12a
Atp5if1	1440.10887457171	0.528171728943031	0.151763049753961	3.48023929276134	0.000500966121976552	0.0157757872240332	chr5	144738949	144742668	-	NA	Atp5if1
Rpl41	12689.301277288	0.52254336373478	0.150102612887786	3.48124095698071	0.000499096284869254	0.0157757872240332	chr7	977884	978965	-	NA	Rpl41
Bcorl1	484.470574573446	-0.547070269274994	0.157224272075358	-3.47955351965491	0.000502250039784172	0.0157757872240332	chrX	127516503	127584529	+	NA	Bcorl1
Lnpep	2622.2620370065	-0.64314769661671	0.184895945775194	-3.47843049732784	0.00050435921160703	0.0157999062982712	chr1	58258641	58355532	-	NA	Lnpep
Arl3	1325.22444389998	0.397935081171548	0.114501869513003	3.47535881172978	0.000510170466477026	0.015950180429061	chr1	245400658	245446673	-	NA	Arl3
LOC680254	164.901428942506	0.797345846112303	0.229706045698181	3.47115742508564	0.000518220093107124	0.0161376815528765	chr13	69569484	69576111	+	NA	LOC680254
Baalc	37.0320662134696	1.94717257380128	0.560880767998297	3.47163369632098	0.000517301670192882	0.0161376815528765	chr7	69918997	69992289	+	NA	Baalc
Cybrd1	476.200429174992	-0.793101344423839	0.228595022041732	-3.46946025919607	0.000521505213359704	0.0162078873227168	chr3	55934873	55962132	+	NA	Cybrd1
Ppox	390.551389459208	0.652680153649905	0.188185141167644	3.46828739825142	0.000523786792377202	0.0162466885540905	chr13	83697660	83701998	-	NA	Ppox
Gabra1	23.5591719890971	2.77612212230281	0.801105929330358	3.4653620959008	0.000529518014453385	0.0163921265655392	chr10	26595150	26650611	-	NA	Gabra1
Prrc2a	5464.79830197815	-0.315225973772695	0.0910310994746362	-3.46283825628763	0.000534509598126424	0.0164817606669336	chr20	3658390	3674143	+	NA	Prrc2a
Col9a3	285.665597880577	1.4211632818332	0.410387801457992	3.46297642567397	0.000534235199832396	0.0164817606669336	chr3	167711775	167734468	+	NA	Col9a3
Dnmt3l	13.828690965514	-2.38714690887172	0.689533384164941	-3.46197437816976	0.000536228201429423	0.0165023966647341	chr20	10614932	10629516	-	NA	Dnmt3l
LOC120093056	3797.92552669458	0.68701873494614	0.198562102484601	3.45996907944415	0.00054023741919738	0.0165796179349751	chr2	54215351	54217429	+	NA	LOC120093056
Ecsit	385.83434757906	0.517113433176636	0.149469182176782	3.45966590333671	0.000540845987577402	0.0165796179349751	chr8	20605582	20618453	-	NA	Ecsit
Sntb1	206.114826021747	-1.08767415007293	0.314464049532336	-3.45881874793159	0.000542549878470525	0.0165994929743725	chr7	87060925	87329315	-	NA	Sntb1
Fgd1	261.326171497409	-0.624204318918333	0.180683881489026	-3.45467627645714	0.000550953919437326	0.0168238860914008	chrX	20023745	20066730	+	NA	Fgd1
Ubr1	713.214394302931	-0.941882332310366	0.273038287618647	-3.44963463009222	0.000561345745488033	0.0171079906851643	chr3	107813720	107921701	-	NA	Ubr1
Dnah11	159.946492440656	1.12824440692836	0.327273866610778	3.44740146413879	0.000566006829854474	0.0172166797026914	chr6	138839174	139155554	-	NA	Dnah11
Kcnj12	768.180060522222	-0.774317375911849	0.224800213883529	-3.44446903557231	0.000572182169544429	0.0172896076968264	chr10	45696620	45745528	+	NA	Kcnj12
Aatk	673.19078081512	0.653973572388878	0.189973371616524	3.44244862753173	0.000576473345891069	0.0172896076968264	chr10	105290749	105327219	-	NA	Aatk
Gap43	134.547559136304	1.35170712892088	0.392697479861263	3.44210797940039	0.000577199799111909	0.0172896076968264	chr11	58376370	58470047	+	NA	Gap43
Ppp1r35	201.067506109396	0.654329359066195	0.190062162040605	3.44271238441665	0.000575911452870928	0.0172896076968264	chr12	18915908	18919253	-	NA	Ppp1r35
Lnc134	161.062895898897	0.824108492231782	0.239332064161024	3.4433685060992	0.000574515899034779	0.0172896076968264	chr13	45894963	45899883	-	NA	Lnc134
Hopx	901.920624181203	0.735444052685914	0.213541130604936	3.444039331451	0.000573092326853309	0.0172896076968264	chr14	31055911	31082909	+	NA	Hopx
LOC100911177	662.498934318471	0.712640522562335	0.20685778619484	3.44507468474547	0.000570901627929098	0.0172896076968264	chr3	155792294	155794886	+	NA	LOC100911177
Prelid3b	843.741038074471	0.493625652928297	0.143375040717125	3.44289808365046	0.000575516155490077	0.0172896076968264	chr3	163263058	163271055	-	NA	Prelid3b
Pom121	420.170598756443	-0.636773495416169	0.185169564822079	-3.43886694353911	0.00058415426948646	0.0174315181061557	chr12	21273712	21294299	+	NA	Pom121
Praf2	576.479948996435	0.624667396959619	0.181642866860123	3.43898666519425	0.000583895994551242	0.0174315181061557	chrX	14773397	14776035	-	NA	Praf2
Clic4	1707.196422321	-0.919419238561329	0.267533294516563	-3.43665352091123	0.000588948477116633	0.0175412949832124	chr5	147456818	147513278	-	NA	Clic4
Tmem141	348.825044978722	0.581369759698765	0.169266926668448	3.4346329264755	0.000593356980782978	0.0176391906990418	chr3	8439532	8441491	-	NA	Tmem141
Mtmr7	159.33194877648	-0.701337414836941	0.204279744398423	-3.43322054226319	0.000596456718876366	0.0176978837000938	chr16	51641224	51732212	+	NA	Mtmr7
Rps15a	4928.0815312613	0.527144513057621	0.153724534161442	3.42915017393393	0.000605474410433536	0.0179316206750994	chr1	172420150	172427021	-	NA	Rps15a
Tmem43	1744.64681509651	-0.524569817426805	0.153221472006072	-3.4236051289601	0.000617963438599963	0.0182328199538894	chr4	123977679	123992823	+	NA	Tmem43
Clasp2	1944.4701329165	-0.582222273450755	0.170052650667416	-3.42377652548003	0.00061757384108183	0.0182328199538894	chr8	113677344	113859957	+	NA	Clasp2
Rpl15	6440.53815253522	0.489856273579612	0.143113289701362	3.42285663757577	0.000619667498790198	0.018248859711563	chr15	7503882	7507166	+	NA	Rpl15
Slc25a33	197.789235405678	0.82916285506715	0.242476591817969	3.4195583534497	0.000627228781045438	0.018437008992001	chr5	160195039	160219961	-	NA	Slc25a33
Atl3	4448.61810708554	-0.643012472481656	0.188309249058343	-3.41466218837946	0.000638611605003135	0.0186322933214829	chr1	204680957	204727360	+	NA	Atl3
Entpd1	7903.25291536538	-0.738399352899844	0.216150001220634	-3.41614318172558	0.00063514841478401	0.0186322933214829	chr1	239425514	239552323	+	NA	Entpd1
Mn1	415.2024112484	-1.01712017209465	0.297838976222125	-3.41500022930544	0.00063781957849939	0.0186322933214829	chr12	45184059	45220102	-	NA	Mn1
Herc1	1937.69042117573	-0.480418663361614	0.140679773711003	-3.41498035352639	0.000637866121956531	0.0186322933214829	chr8	66857168	67070318	+	NA	Herc1
Shroom4	212.147457623929	-1.39100192617905	0.407450925952003	-3.41391278699146	0.000640370708163074	0.0186490180677268	chrX	15869064	16076850	-	NA	Shroom4
Psmb3	1960.41152707821	0.559253623199997	0.163855903185236	3.41308193558197	0.000642326270525684	0.0186713917380534	chr10	82697424	82704521	+	NA	Psmb3
Gstm7	1785.30655933039	0.838669518004423	0.246218343361097	3.40620242405925	0.000658733181262608	0.0191129852556011	chr2	195566700	195572149	-	NA	Gstm7
Myadm	4069.89686452474	-0.633441974183235	0.186187937106636	-3.40216441530496	0.000668544046120453	0.0193619220428918	chr1	65864179	65874701	-	NA	Myadm
Eef1d	1934.93452538726	0.507108123043829	0.149124365486804	3.400571874277	0.000672450551800356	0.0194392598853169	chr7	107581929	107596735	-	NA	Eef1d
Trpa1	97.8849713732578	-1.56003535944828	0.458870088596794	-3.3997320771524	0.000674519111510825	0.0194632799038885	chr5	4379998	4433243	+	NA	Trpa1
Cbfa2t2	817.726546600828	-0.461256843383685	0.135775021041704	-3.39721430234217	0.000680756316737711	0.0196072780897752	chr3	142936944	143043205	+	NA	Cbfa2t2
Tmtc2	99.5483073768028	0.85527471698686	0.251875026440901	3.39563127425631	0.000684705309979391	0.0196849647252942	chr7	40392376	40806685	-	NA	Tmtc2
Syne3	189.645501683527	-1.06345706301191	0.313286934399222	-3.39451456873318	0.000687503820323257	0.0197293523328532	chr6	123872894	123964773	-	NA	Syne3
Swi5	1666.5949506444	0.421831450704458	0.124347864713718	3.39234977356167	0.000692959192138973	0.0198496835256421	chr3	15574686	15583760	-	NA	Swi5
Ssh1	444.478641296174	-0.559500729937689	0.165096967821556	-3.38892190038536	0.000701679925884359	0.0199902509319881	chr12	42621126	42683262	+	NA	Ssh1
LOC102546433	278.118328527569	0.86413682833235	0.254943202417221	3.38952684417201	0.00070013353551127	0.0199902509319881	chr18	121783	126065	-	NA	LOC102546433
LOC252890	20.4372132840175	1.75855052602427	0.518902610584655	3.38897991675719	0.000701531483775768	0.0199902509319881	chr2	16841970	16842030	-	NA	LOC252890
Gnat2	145.3519859897	0.937667103791096	0.276743578340846	3.38821630266064	0.000703487623259558	0.0200055087945385	chr2	195726370	195735866	+	NA	Gnat2
Akap2	2790.61491981413	-0.595092358931611	0.175709529032847	-3.38679616414182	0.000707139057311066	0.0200730484030213	chr5	72536985	72648524	+	NA	Akap2
Sorcs1	74.7307227324841	1.14572027372404	0.338381632854496	3.3858819820067	0.000709498894613697	0.0201037470571081	chr1	249080661	249594520	-	NA	Sorcs1
Rab7a	3521.1358079533	-0.405037941192423	0.119655529817452	-3.38503320164436	0.00071169645506559	0.0201297454179163	chr4	120461965	120510756	-	NA	Rab7a
Ptprg	812.866926123698	-0.983223278787569	0.29059828624699	-3.38344486296073	0.000715825791515527	0.0201739720383032	chr15	12872283	13552186	-	NA	Ptprg
Fam53c	825.603603768383	-0.491038049692874	0.145122396044254	-3.38361316431915	0.000715387192400519	0.0201739720383032	chr18	26364049	26378173	+	NA	Fam53c
Micos13	2462.47385861193	0.507497305030574	0.150021689730066	3.38282621628721	0.000717440153918568	0.020183298498253	chr9	1439057	1442092	-	NA	Micos13
Pygm	2808.99702570798	-0.39648332097854	0.1172303246877	-3.38208839764598	0.000719369918888497	0.020201448829358	chr1	203690549	203705369	+	NA	Pygm
Rps9l1	5479.30647993382	0.717062076484565	0.212159429207285	3.37982657270433	0.000725315815730263	0.0202239654577555	chr1	65511722	65515121	-	NA	Rps9l1
Mrpl16	347.910564179571	0.484878313331087	0.14343642054747	3.38044069616627	0.000723696905696938	0.0202239654577555	chr1	208633670	208638483	+	NA	Mrpl16
Macroh2a2	217.316982119554	0.916299971623257	0.271027933750861	3.38083222250278	0.000722666543834988	0.0202239654577555	chr20	29678193	29727867	-	NA	Macroh2a2
Cacna1c	701.393402052717	-0.832726153983214	0.24637739299608	-3.37988053147581	0.000725173438629818	0.0202239654577555	chr4	151764137	152379454	-	NA	Cacna1c
P3h2	829.590649896601	-0.841264687748887	0.249088290728464	-3.37737548918334	0.000731810761175414	0.020357371782619	chr11	74634266	74775422	+	NA	P3h2
Sema3a	1068.21783699279	1.04650338179106	0.309887262891713	3.37704548430166	0.000732689331614038	0.020357371782619	chr4	21282397	21754834	-	NA	Sema3a
Mcee	356.462523843728	0.523215868520841	0.155004987356229	3.37547763749303	0.000736876803344636	0.020437609540384	chr1	117964575	117987779	+	NA	Mcee
Tmsb15b2	61.3525183182971	1.18505606890737	0.351273690870667	3.37359756709958	0.000741927482199687	0.0205414640582258	chrX	100298704	100300820	-	NA	Tmsb15b2
Sfxn5	222.650695847787	1.14430235913781	0.339402224093634	3.37152286551347	0.000747538330442594	0.0206604354737087	chr4	117750212	117869826	-	NA	Sfxn5
Mark1	1461.33229782407	-0.580954247509676	0.172345262792634	-3.37087447659458	0.000749299907192882	0.0206645217013307	chr13	96450188	96555304	-	NA	Mark1
Pdk4	206.583936364516	-1.15357285924959	0.342255527277994	-3.37050176639692	0.000750314249743089	0.0206645217013307	chr4	33591795	33601798	-	NA	Pdk4
Gna13	127.851423328783	-1.14524047542095	0.339876577311136	-3.36957752276219	0.000752835112290841	0.0206977010067933	chr10	94337938	94370774	+	NA	Gna13
Gsto1	1089.72041742008	0.511264167989333	0.151763275918034	3.36882664726784	0.000754888903380348	0.0207179457147633	chr1	246721088	246731228	+	NA	Gsto1
Cops9	856.460695063515	0.426677944205729	0.126713946130551	3.36725322851307	0.000759209395379385	0.0208002211702721	chr9	93209842	93214774	-	NA	Cops9
Ndufs8	1178.76142995634	0.399300056693585	0.118664467661847	3.36495047389799	0.00076557399570513	0.0209381159242763	chr1	201140584	201144573	-	NA	Ndufs8
Ltbp2	1192.12927751008	0.695307402791683	0.206691885950905	3.36398015622557	0.000768270669644413	0.0209753898451876	chr6	104429946	104530498	-	NA	Ltbp2
Mmp28	432.327705787539	-0.7483142750751	0.222487304028885	-3.36340214261372	0.000769881254109497	0.020982933452558	chr10	68243747	68264728	-	NA	Mmp28
LOC102549281	58.4708193477617	-1.21483867706718	0.36126598287738	-3.36272645265779	0.000771767978944283	0.0209979640776432	chr14	78973625	78990088	+	NA	LOC102549281
Bicral	755.177963623678	-0.420842294367406	0.125191714796552	-3.36158263389325	0.00077497164359983	0.0210487116878254	chr9	14100252	14185368	+	NA	Bicral
Cdc42bpa	3109.87896745448	-0.623174765612766	0.185408035639169	-3.36109901312775	0.000776329902608571	0.0210492483593489	chr13	91683774	91903732	+	NA	Cdc42bpa
Kcnb1	613.52552967281	-0.667377204687064	0.198727414655502	-3.35825434977845	0.000784364030245738	0.0212227938136854	chr3	155820254	155913383	-	NA	Kcnb1
Plxnd1	3406.80938112542	-0.47730677030555	0.142145311741869	-3.35787909187129	0.000785429606992553	0.0212227938136854	chr4	149002783	149043097	-	NA	Plxnd1
Far2	57.930822895612	1.30035375605915	0.387406299204719	3.35656327408345	0.000789176608776102	0.0212874637214631	chr4	180973967	181087862	+	NA	Far2
Rps19l2	6087.34648082287	0.794174231600677	0.237000591926773	3.35093775565783	0.000805384030837315	0.0215075203391824	chr1	80480717	80486511	+	NA	Rps19l2
Rpl23	5375.19820334239	0.411177928031433	0.122741691102353	3.34994511105892	0.000808275754830012	0.0215075203391824	chr10	82771877	82775840	-	NA	Rpl23
Cacnb2	592.777722980115	-0.640093669263208	0.190919109699416	-3.35269565352035	0.000800286550671703	0.0215075203391824	chr17	77564629	77910000	+	NA	Cacnb2
Cdyl2	327.683383585237	-0.645296700964077	0.192582768331571	-3.35074994795518	0.000805930405678688	0.0215075203391824	chr19	44591733	44783258	-	NA	Cdyl2
Ssbp1	358.533593723883	0.565355457926419	0.168737900077954	3.35049480682902	0.00080667321963948	0.0215075203391824	chr4	69266023	69276135	+	NA	Ssbp1
LOC100912373	75.3667716860115	1.04342543507874	0.311440298013181	3.35032249113304	0.000807175256285777	0.0215075203391824	chr5	28330166	28355691	+	NA	LOC100912373
LOC681282	443.595240750824	0.40815604842471	0.121828008114892	3.35026448138093	0.000807344331190849	0.0215075203391824	chr7	108682062	108684372	+	NA	LOC681282
Ndufa1	1700.70283299832	0.563582024319679	0.16810837746262	3.35249220072329	0.0008008749788907	0.0215075203391824	chrX	116424222	116427875	-	NA	Ndufa1
Atox1	779.448610378684	0.639345533547463	0.191006865372448	3.34723850004444	0.000816209544468433	0.0215827116978555	chr10	39564854	39579892	-	NA	Atox1
Stat3	3833.37722473054	-0.371265773367918	0.11089342372022	-3.34795122120684	0.000814113392107116	0.0215827116978555	chr10	85811205	85863057	-	NA	Stat3
Tnfsf10	802.212829612839	-0.406966894074622	0.121561499919513	-3.34782718495641	0.000814477830216057	0.0215827116978555	chr2	110199834	110227239	+	NA	Tnfsf10
Ctnna2	26.4147076961884	2.06927488177016	0.618227532442861	3.347108909229	0.00081659121583518	0.0215827116978555	chr4	109293977	110443413	-	NA	Ctnna2
Fbn1	3752.14948645153	-0.418599603943362	0.125162215653179	-3.3444566457923	0.000824439140474367	0.0217535736964763	chr3	112554256	112750835	-	NA	Fbn1
Atp10a	1507.80018223153	-0.416985229646584	0.124718514392946	-3.34341081335211	0.000827552900969817	0.021785456662992	chr1	109556759	109730440	+	NA	Atp10a
Med30	363.088768262985	0.431895150991201	0.129189212349313	3.34312086231632	0.000828418102789596	0.021785456662992	chr7	84004709	84028064	+	NA	Med30
Sycn	69.6132206871862	1.92168118830272	0.575179351559853	3.34101212620243	0.000834735772063604	0.0219149495016231	chr1	83823835	83833542	+	NA	Sycn
Alpg	241.130339915812	0.978008720918294	0.293037326659658	3.33748854477566	0.000845392066015799	0.0221577260502741	chr9	87748720	87761500	+	NA	Alpg
Osgep	346.912960233921	0.621950215264495	0.186422573837954	3.33623875295875	0.000849202000797524	0.0222205501905855	chr15	24137148	24144568	-	NA	Osgep
LOC102551073	49.0186140720407	1.5843793072431	0.475052322489431	3.33516800621124	0.000852478783939477	0.0222692381332761	chr5	61489386	61502617	-	NA	LOC102551073
Ctnnd1	3435.19271981236	-0.42181168830548	0.126650092235194	-3.33052807827537	0.000866814209592745	0.0226061695854984	chr3	69683327	69734550	-	NA	Ctnnd1
Rbm15b	329.331592716907	-0.537684685410617	0.161522060199381	-3.32886222938778	0.000872015282953588	0.0227041595028611	chr8	107543541	107548195	-	NA	Rbm15b
Tcap	580.18514776168	0.976748333877433	0.293514662506878	3.32776674778401	0.000875451323656816	0.0227559463071522	chr10	83381718	83382887	+	NA	Tcap
Tmem258	487.458776712352	0.586050106326428	0.176202154596006	3.3260098758163	0.00088098807117797	0.0227870427349872	chr1	206849722	206853623	+	NA	Tmem258
Dynlrb1	2637.4419517717	0.412672934081375	0.124059743315405	3.32640486795309	0.000879740439832279	0.0227870427349872	chr3	143742426	143764227	+	NA	Dynlrb1
Ndufa11	2051.2841114807	0.498991378677314	0.150027122568333	3.32600779202465	0.000880994657438142	0.0227870427349872	chr9	1550486	1554546	+	NA	Ndufa11
Atp6v1g1	4089.47161408526	0.397113889528073	0.119478931819032	3.32371476277974	0.000888269983488355	0.0229374938593397	chr5	76961461	76967642	+	NA	Atp6v1g1
Tmsb10	6349.98754627833	0.652518971905504	0.196360563469907	3.32306528548694	0.000890340744280323	0.0229532763025449	chr4	105009958	105011095	-	NA	Tmsb10
Gcnt4	351.963872327093	-0.795709373717205	0.239530563645734	-3.32195341423761	0.000893896169470923	0.023007219576268	chr2	28253310	28329381	+	NA	Gcnt4
Cuedc2	370.448489379219	0.556131006809925	0.167514414147688	3.31989942262291	0.000900498842556355	0.0231392888856883	chr1	245192056	245200594	-	NA	Cuedc2
Matn4	66.7703025593374	1.34725287685061	0.405914777544282	3.3190535338508	0.000903231118052755	0.0231716355016275	chr3	153120604	153135628	-	NA	Matn4
Etfb	1041.38501390792	0.588432924465854	0.177465346105647	3.31576241434513	0.000913934913472096	0.0233283493720075	chr1	93851907	93866072	+	NA	Etfb
Slc7a2	970.29339302062	-1.92060099701378	0.579207136228219	-3.31591390520613	0.000913439646039422	0.0233283493720075	chr16	51417477	51470784	-	NA	Slc7a2
Park7	2112.75449574348	0.492424337065261	0.148528463252042	3.31535334227255	0.000915273531891683	0.0233283493720075	chr5	161353717	161376993	-	NA	Park7
Rps10l1	1291.2932839983	0.915541628730804	0.276092186222642	3.31607221941626	0.000912922336885702	0.0233283493720075	chr6	72030871	72031441	+	NA	Rps10l1
Fgf1	4330.24638553587	-0.57258262319709	0.172793319179087	-3.31368496141713	0.000920751860680994	0.0234300060858727	chr18	30686554	30772667	-	NA	Fgf1
Fndc1	694.029609307996	0.818515635276931	0.247200226245691	3.31114436142713	0.000929152614425686	0.0235878127115173	chr1	47281838	47364247	+	NA	Fndc1
Med21	442.587391290916	0.598041004942794	0.180627744191688	3.3109033588336	0.000929953190966599	0.0235878127115173	chr4	179560508	179583811	+	NA	Med21
Akip1	760.176204667307	0.526039260592462	0.159237834395678	3.30348162915445	0.000954922258943601	0.0241604822261213	chr1	163734729	163743648	+	NA	Akip1
Adcy9	963.973250644957	-0.672238954021081	0.203506397186101	-3.30328168212982	0.000955603455719664	0.0241604822261213	chr10	11138965	11262067	+	NA	Adcy9
Sugt1	950.941811407112	0.446008025316451	0.135042647142605	3.30271980558457	0.000957520115505499	0.0241700824019895	chr15	54991418	55032244	+	NA	Sugt1
Mrps25	544.533931506568	0.46972175822698	0.142321851472635	3.30041910898901	0.000965405394588323	0.0243300724924615	chr4	124668319	124680086	-	NA	Mrps25
Hmbox1	1143.21005574417	-0.67871393479471	0.205746890410416	-3.29878100923343	0.000971056333108852	0.0243943001509102	chr15	39067804	39200633	-	NA	Hmbox1
Pdgfrb	6905.94109259758	-0.448942510650138	0.136085447700009	-3.29897515302151	0.000970385000500299	0.0243943001509102	chr18	54500001	54538843	+	NA	Pdgfrb
Bace1	1458.2721408256	-0.478802090039641	0.145217108370975	-3.29714656496589	0.000976725177603906	0.0244975759856444	chr8	46142059	46166268	+	NA	Bace1
Egfr	818.571509461232	-0.449029275881549	0.136258132801328	-3.29543100767614	0.000982708303956983	0.0246083929745661	chr14	91176930	91349722	+	NA	Egfr
Ajap1	51.2255675932624	1.28614182724329	0.390484345373918	3.29370906280946	0.000988747818733382	0.0247202674044533	chr5	163907845	164021004	-	NA	Ajap1
Bola1	412.173237402481	0.711117221759095	0.215948473668887	3.2929948967801	0.000991262737980703	0.0247407567876015	chr2	183758514	183771445	-	NA	Bola1
Prss12	77.8937290613538	1.11368935558119	0.338287537259791	3.29213829336528	0.00099428705899556	0.0247407567876015	chr2	211624133	211684126	+	NA	Prss12
Abtb2	494.748728435032	-0.683435547275701	0.207576369262201	-3.29245351821535	0.000993173135218539	0.0247407567876015	chr3	89954725	90108549	+	NA	Abtb2
Igsf10	246.071865503373	-0.783963040732774	0.238238750720112	-3.29066131501751	0.000999521744821917	0.0248317203144857	chr2	143575709	143605044	-	NA	Igsf10
Tep1	1378.97973970563	-0.312084735311345	0.094921810448929	-3.28780850086353	0.00100970495237998	0.0250451420837975	chr15	24045875	24093526	-	NA	Tep1
Spns2	327.425824811044	0.676222986948322	0.205792120896639	3.28595178475255	0.00101638405869585	0.0251232341024162	chr10	57067347	57105969	-	NA	Spns2
Abcc9	457.433277591656	-0.725298626170757	0.22073536715699	-3.28582879813236	0.00101682791550094	0.0251232341024162	chr4	175531853	175655849	-	NA	Abcc9
Mrpl20	871.947413185541	0.482721734867381	0.146920319664395	3.28560226366268	0.00101764594450204	0.0251232341024162	chr5	166408961	166413492	+	NA	Mrpl20
Fbxo28	219.343790797138	-0.746349374278236	0.22726512450227	-3.28404710539202	0.00102327817548765	0.0252226843067692	chr13	93995992	94021464	-	NA	Fbxo28
Lin7b	21.6539635112089	1.9741550284498	0.601270925089698	3.28330365908729	0.00102598085423109	0.0252497259994337	chr1	95846887	95849628	-	NA	Lin7b
Polr3gl	290.213085146545	0.615029006376662	0.18736336538954	3.28254675132452	0.00102873925568765	0.02527805239835	chr2	184111569	184129200	-	NA	Polr3gl
RGD1562726	107.14231542818	0.770729007968044	0.234951577991719	3.28037383088021	0.00103669621647718	0.0254338294856789	chr11	30307841	30325829	-	NA	RGD1562726
Grcc10	2071.51739918842	0.461577272410178	0.140763741504816	3.27909209769326	0.0010414164281759	0.0255098360584023	chr4	157551275	157552924	-	NA	Grcc10
Itgav	3022.99190401913	-0.397847859733523	0.121399432457098	-3.27718055744718	0.00104849297355458	0.0256432356176039	chr3	68838523	68926653	+	NA	Itgav
Soga1	1962.84553666647	-0.523051310014823	0.159790045679133	-3.27336604599975	0.00106274750452279	0.0259112670637602	chr3	145669101	145741578	-	NA	Soga1
Mfsd2a	57.1999272727852	2.31092532464532	0.705908937646111	3.27368758405471	0.00106153905797687	0.0259112670637602	chr5	135225800	135240744	-	NA	Mfsd2a
Anapc13	551.841839304708	0.592798234098812	0.181201894082724	3.27147923645976	0.00106986444356841	0.0260444090395617	chr8	103205519	103213936	+	NA	Anapc13
Rims1	13.6930240923855	1.91663922822426	0.586199274032975	3.2696035514306	0.00107698309843667	0.0261771811530372	chr9	24696958	25196368	-	NA	Rims1
Haus7	767.095121274488	1.01051369362636	0.309169380518638	3.26847921333996	0.00108127119591061	0.0262408500414974	chrX	151154978	151174441	-	NA	Haus7
Ca8	382.084870902672	-1.29004519533778	0.39521611061023	-3.26415133569807	0.00109792503899748	0.0265630294819606	chr5	21302939	21402395	-	NA	Ca8
Cbl	1057.31996742136	-0.598478955443054	0.183345839206576	-3.26420800184479	0.00109770546123398	0.0265630294819606	chr8	44487823	44571620	-	NA	Cbl
LOC684327	6937.53780154514	-0.497819491323226	0.152573817879232	-3.26281073806038	0.00110313163312026	0.026648000095928	chr17	68248114	68352216	-	NA	LOC684327
Slf2	451.768217651938	-0.793544721093947	0.24332814197489	-3.26121226527032	0.00110936959870679	0.0267575863639003	chr1	243782780	243845409	+	NA	Slf2
Col4a1	19538.3394267536	-0.755391893801308	0.231734505830431	-3.25972988396496	0.00111518365671117	0.0267911616199312	chr16	78183532	78294412	+	NA	Col4a1
Inmt	621.403087001871	0.931820471677086	0.285867592699638	3.25962262065904	0.00111560544601557	0.0267911616199312	chr4	84318196	84322493	-	NA	Inmt
Fam214b	791.232583198086	-0.514430204231504	0.157822232533255	-3.25955472796336	0.00111587249529791	0.0267911616199312	chr5	57260838	57274524	-	NA	Fam214b
Slc20a2	2825.73480561757	-0.593035908035991	0.182050768379801	-3.25753037635511	0.00112386229141616	0.0269008499159978	chr16	69460849	69551418	-	NA	Slc20a2
Pkig	1473.10737855016	0.474268358784468	0.145578278589051	3.25782364911228	0.00112270152323626	0.0269008499159978	chr3	152330485	152398085	+	NA	Pkig
Zbtb4	2500.30942343474	-0.657654920266568	0.202070229053131	-3.25458590980093	0.00113557808422119	0.0271399710523745	chr10	54480697	54501492	+	NA	Zbtb4
LOC501116	501.299285499104	-0.933780681873426	0.287054687318436	-3.25297137836863	0.00114204999901976	0.0272224007677594	chr2	79384	82070	-	NA	LOC501116
Islr2	145.852451307329	-0.718828141177855	0.220983279541441	-3.25286212906915	0.00114248915850955	0.0272224007677594	chr8	58608164	58616246	-	NA	Islr2
Smox	382.45857489812	0.632007740055582	0.194351398081779	3.25188162417874	0.0011464375775363	0.0272751548325807	chr3	118731813	118767242	+	NA	Smox
Cox7a2l	2782.55030531325	0.361812233373909	0.111315157978075	3.25034110309732	0.00115266662263887	0.0273819264465542	chr6	11184283	11198287	+	NA	Cox7a2l
Rpl36a	1637.49209810594	0.447534687619494	0.137753130733761	3.24881681625411	0.00115886080053045	0.0274875489428988	chrX	97766178	97768892	+	NA	Rpl36a
Ldlrad4	1859.0829017409	-0.724878655845268	0.223280257538842	-3.24649686378639	0.00116834735322064	0.0276292187620267	chr18	61519252	61848403	+	NA	Ldlrad4
Dip2b	649.062494250853	-0.605502709653988	0.186501034905823	-3.24664530660511	0.00116773821094969	0.0276292187620267	chr7	131174574	131350417	+	NA	Dip2b
Plcb1	466.464479309082	-0.815721069094231	0.251350476580272	-3.24535318250618	0.00117305036012498	0.0276987837287168	chr3	122059967	122772896	+	NA	Plcb1
Sf3b5	964.974288787579	0.411917537186278	0.127001602479397	3.24340424958892	0.00118110502014382	0.0277224739504204	chr1	7357039	7357752	+	NA	Sf3b5
Fam162a	890.755108263509	0.41405494295315	0.127645840344158	3.24377936513073	0.00117955076117167	0.0277224739504204	chr11	64680936	64711239	+	NA	Fam162a
Dcp1a	580.65694495885	-0.519353392159159	0.160096270778677	-3.24400680686142	0.00117860929647835	0.0277224739504204	chr16	5656787	5702151	+	NA	Dcp1a
Serf2	5627.93726933535	0.427012790199714	0.13160624933275	3.24462396249942	0.00117605816014056	0.0277224739504204	chr3	108427012	108430721	+	NA	Serf2
Kat6a	1626.98198744305	-0.700773085694551	0.216267159540831	-3.2403120620921	0.00119398951103922	0.027983128242329	chr16	69084913	69165923	-	NA	Kat6a
Cmc1	292.668855922693	0.723457595066264	0.223350237169555	3.23911720101311	0.00119900293431831	0.0280588097397168	chr8	117798035	117900458	-	NA	Cmc1
Phldb2	5214.31179487893	-0.457869547716074	0.14139789672932	-3.23816377971011	0.00120301726159402	0.0281109204395654	chr11	54859172	55078212	+	NA	Phldb2
Shc4	43.0865129762061	1.50270588053224	0.464182476962771	3.23731712227637	0.00120659247004654	0.0281526308367239	chr3	112880597	112974216	-	NA	Shc4
Mrpl55	436.56811488812	0.568581330731175	0.175808790548101	3.23408931350115	0.00122031287159739	0.0284305781018379	chr10	43988675	43991841	+	NA	Mrpl55
LOC100910069	432.208233226047	0.471973154354678	0.146042526305613	3.23175150618125	0.00123033998072471	0.0285795074399953	chr8	89469797	89496534	-	NA	LOC100910069
LOC102551518	471.748889124679	-0.590466019855987	0.182696929947342	-3.23194275911574	0.00122951682712874	0.0285795074399953	chr9	36636616	36646847	-	NA	LOC102551518
Mrps18c	370.438517832418	0.498575111030469	0.154380416740293	3.22952302861831	0.00123996894768924	0.0287570628850885	chr14	8812300	8818538	-	NA	Mrps18c
Vegfa	633.808117475534	0.856829173805043	0.265343027853529	3.22913769672523	0.00124164095758458	0.0287570628850885	chr9	14955299	14970641	+	NA	Vegfa
LOC108351584	535.815417238661	0.681136911059546	0.211178021036714	3.22541573084032	0.0012578986123388	0.0290907552612351	chr7	117291869	117292481	-	NA	LOC108351584
Bmpr1a	1242.70790967016	-0.926699568398438	0.287406575512281	-3.22435061461856	0.0012625871116427	0.0291135555977904	chr16	9736389	9829825	-	NA	Bmpr1a
Scaf11	1379.98556922832	-0.408547138008827	0.126702325838433	-3.22446439167814	0.00126208551165028	0.0291135555977904	chr7	127571677	127623915	-	NA	Scaf11
Wasf2	2399.65570493616	-0.420334077633865	0.130394898669722	-3.22354694794106	0.00126613541879411	0.0291526289838304	chr5	145336815	145402041	+	NA	Wasf2
Zbtb43	302.375668630236	-0.630545512321953	0.195679803416793	-3.22233312437926	0.00127151208549653	0.0291829786778168	chr3	16744534	16763854	-	NA	Zbtb43
Atp5mc3	3639.32840283372	0.378620250215292	0.117489062211506	3.22259998580713	0.00127032821061939	0.0291829786778168	chr3	58810534	58813185	-	NA	Atp5mc3
Rasef	14.8380961679918	-2.59126130393474	0.804241655685878	-3.22199339665494	0.00127302069012987	0.0291829786778168	chr5	87548907	87619286	-	NA	Rasef
Mpp7	753.409187099821	-0.705665824392625	0.219255102381151	-3.21846933881567	0.00128876748532478	0.029499851490792	chr17	55439938	55706810	-	NA	Mpp7
Tspan7	2598.14520258252	0.540714286818728	0.168024771763854	3.21806291502458	0.00129059505441084	0.029499851490792	chrX	12208782	12306160	-	NA	Tspan7
Ssr4	1790.70559272008	0.519250979322	0.161378132481645	3.21760433918182	0.00129266000809348	0.0295041673255124	chrX	151524190	151528218	+	NA	Ssr4
Nkd2	2364.94012011524	0.777580658853029	0.241728178245361	3.21675637692418	0.0012964863924561	0.029531352253885	chr1	29442897	29470839	+	NA	Nkd2
Fmn2	41.0377064175829	2.13690942433735	0.664356835651669	3.21650852322645	0.00129760679177378	0.029531352253885	chr13	86454255	86771437	+	NA	Fmn2
Rps25	5382.32399783152	0.636247562186049	0.198049997623146	3.21256031215267	0.00131557523042768	0.0298970174475517	chr8	44733622	44735999	+	NA	Rps25
Fah	420.636212053974	0.834933918331028	0.260006878523221	3.21119934623752	0.00132182205524925	0.029995632959379	chr1	138548829	138571599	-	NA	Fah
Col6a3	4745.1461487798	-0.346827261232019	0.108113726620911	-3.20798544340378	0.00133668263858197	0.0302455700350217	chr9	91361577	91439434	-	NA	Col6a3
Cybb	253.734339282433	-0.946699653838234	0.295098409838646	-3.20808117656707	0.00133623776513931	0.0302455700350217	chrX	13360582	13392517	-	NA	Cybb
Zfp365	252.752683327767	-1.21906523493132	0.380244167177993	-3.20600640367135	0.00134590993190922	0.0303234664601782	chr20	20666239	20689734	+	NA	Zfp365
Tgm2	12089.1988995005	-0.51186030167937	0.159637189979165	-3.20639759285524	0.00134408136167457	0.0303234664601782	chr3	146772683	146801924	-	NA	Tgm2
LOC102554479	51.0171554418183	-1.05738472698024	0.329806023918436	-3.20608069682118	0.00134556248041969	0.0303234664601782	chr3	163859443	163896384	-	NA	LOC102554479
LOC100360843	85.2752979687364	0.919930210865516	0.287054027556339	3.20472845720642	0.00135189955711825	0.0303540204531543	chr1	76610074	76610605	+	NA	LOC100360843
Nudt5	210.585206565393	0.664430089168927	0.207343979438519	3.20448218929811	0.00135305661564677	0.0303540204531543	chr17	72435689	72459008	-	NA	Nudt5
Elp1	872.165080108102	-0.436485920986551	0.136190753660018	-3.20496002302902	0.00135081240718647	0.0303540204531543	chr5	71453337	71505833	-	NA	Elp1
Eci1	1179.85375930682	0.487869638728827	0.152297900272179	3.20339044633531	0.00135819704130913	0.0304259354296687	chr10	13456714	13470061	+	NA	Eci1
Spcs1	1967.93327232164	0.429203160261783	0.134004457508554	3.20290211416575	0.00136050215855873	0.0304342204061089	chr16	6190207	6191776	-	NA	Spcs1
Galt	897.045309867169	0.827496966222894	0.258491096796046	3.20125906261214	0.0013682845224664	0.030564832954981	chr5	56927038	56930284	+	NA	Galt
Slc1a2	38.6110459373935	2.05643899891199	0.64309708819432	3.19771156900436	0.00138522755949807	0.0308994164548463	chr3	89005128	89126498	+	NA	Slc1a2
Pdcd6	1164.21162362963	0.319816715996669	0.100104553760975	3.19482684834009	0.00139914756105175	0.0311207557072409	chr1	28966517	28982188	+	NA	Pdcd6
Prpsap1	1650.04904872431	0.453106632777028	0.141836700276806	3.19456552424551	0.001400414911159	0.0311207557072409	chr10	101701093	101750753	-	NA	Prpsap1
Slpi	28.7019212517825	1.92756704158249	0.60341558298714	3.19442701834164	0.00140108705587731	0.0311207557072409	chr3	153082207	153084457	-	NA	Slpi
Ddt	944.526766655691	0.44196210845623	0.138477400550213	3.191582934834	0.00141495482680241	0.0313844564263676	chr20	12884215	12886687	+	NA	Ddt
Tyrobp	657.488872858117	0.602783802200018	0.189116491571254	3.18736772870443	0.00143574109872922	0.0318006542515713	chr1	85672930	85676856	+	NA	Tyrobp
Btg3	754.927718888203	0.548474684524149	0.172124418456892	3.18650130784036	0.00144004836703153	0.0318511963712207	chr11	17030155	17046069	-	NA	Btg3
Fdx2	398.993773389267	0.619688438146256	0.19451566217973	3.18580227012091	0.00144353219585388	0.0318834091460649	chr8	19604915	19609832	-	NA	Fdx2
Ccn2	10504.5334553306	0.50441406180901	0.158355712935587	3.18532279295908	0.00144592627981465	0.0318914960397829	chr1	20802198	20805315	-	NA	Ccn2
Nfatc1	445.172514896714	-0.563573503045654	0.176968913548889	-3.1845903992057	0.0014495902703954	0.0319275302412297	chr18	74046420	74156041	-	NA	Nfatc1
LOC102554376	31.4600388644332	2.19784586285374	0.690590621623275	3.18255967288922	0.00145979431336535	0.0319956799382468	chr1	22168587	22169892	-	NA	LOC102554376
Gtf2h5	900.256458306766	0.511421203172281	0.160705227865187	3.18235573270401	0.00146082272641874	0.0319956799382468	chr1	46656803	46663512	+	NA	Gtf2h5
Rpl5	10422.3433543248	0.41701897239654	0.130999279098183	3.18336845261558	0.00145572243102138	0.0319956799382468	chr14	1843855	1850301	-	NA	Rpl5
Pogz	932.834494952298	-0.412533847847249	0.129611299781234	-3.18285403003865	0.00145831112947675	0.0319956799382468	chr2	182394268	182440711	+	NA	Pogz
Nfix	1229.03682762303	-0.670228733550304	0.210711909756968	-3.18078239774551	0.00146877908597212	0.0321252015382442	chr19	23355387	23450360	+	NA	Nfix
Ss18l2	486.255106253936	0.419851140958331	0.132120652468308	3.1777858579607	0.00148404315701566	0.0324139759544837	chr8	121375248	121377877	+	NA	Ss18l2
Pbx1	1891.35573386752	-0.451445460007075	0.142117592890808	-3.176562808476	0.00149031514544952	0.0325058196634385	chr13	80278765	80588563	-	NA	Pbx1
Usp22	421.680289565637	-0.880009107563376	0.277622746645793	-3.16980189193987	0.00152542902736182	0.0331822146921459	chr10	45831225	45855325	-	NA	Usp22
Kcnj10	105.910692646614	1.56946380651083	0.495133425161178	3.16977955184489	0.00152554630690713	0.0331822146921459	chr13	84802025	84835383	+	NA	Kcnj10
Grik2	40.3152266805951	1.23931924422478	0.391331459616878	3.16692975677983	0.00154057525872194	0.0333706425876876	chr20	52135324	52833061	-	NA	Grik2
Zdhhc5	1104.63257164724	-0.712007976609759	0.224811962533895	-3.16712673375826	0.00153953209141766	0.0333706425876876	chr3	69772036	69800142	-	NA	Zdhhc5
Antxr1	1155.96114625277	-0.903609299483339	0.285314279976942	-3.16706650489546	0.00153985098744471	0.0333706425876876	chr4	119590769	119778232	-	NA	Antxr1
Bmt2	103.270055440684	-0.950982017527335	0.300481003830793	-3.16486568336563	0.00155154557118124	0.0335620435383716	chr4	41881629	41945472	-	NA	Bmt2
Prg4	1805.57500164487	0.586316060445083	0.185345211996707	3.16337311403276	0.00155952317423877	0.0336420595858421	chr13	62487256	62504657	-	NA	Prg4
Dhrs9	61.6558792833391	-2.0671718374678	0.653403448158724	-3.16369900295605	0.00155777812095947	0.0336420595858421	chr3	54147833	54170052	+	NA	Dhrs9
Mapk1ip1l	247.076369237972	-0.889445280092596	0.281458716837857	-3.16012696314887	0.00157700402735296	0.0339725552522638	chr15	20545027	20567010	+	NA	Mapk1ip1l
Bbip1	208.878232631216	0.593264064060218	0.187801110763098	3.15900189114744	0.00158310463115567	0.0340565426299977	chr1	252943588	252959578	-	NA	Bbip1
Spata24	119.150187369821	0.60908058464872	0.192861968588246	3.1581166007337	0.00158792030714478	0.0340565426299977	chr18	27249046	27257129	-	NA	Spata24
Tnnc2	18.9812904427883	1.85864929835078	0.588587180937088	3.15781477841844	0.00158956519715238	0.0340565426299977	chr3	153513271	153516033	-	NA	Tnnc2
Ccdc28b	152.610428019441	0.773350241423678	0.244897907484759	3.15784748578061	0.00158938687078559	0.0340565426299977	chr5	141962274	141967278	-	NA	Ccdc28b
Efnb2	1432.81574154488	-0.635009262723055	0.201183133517557	-3.15637425275334	0.00159743749427825	0.0341786422245167	chr16	80783388	80827420	+	NA	Efnb2
Sfxn1	421.962773390668	-0.427978677186529	0.135630044722379	-3.15548577796725	0.00160231077846232	0.0341898769363616	chr17	10486249	10522640	-	NA	Sfxn1
Gsdmd	669.496312440177	0.484277922514533	0.153453507520042	3.15586088803662	0.00160025163292555	0.0341898769363616	chr7	107542241	107547052	+	NA	Gsdmd
Uqcr11	2473.52564472843	0.533752029855037	0.16934226417048	3.15191268092234	0.00162204771851653	0.034529430552041	chr7	9305041	9309753	+	NA	Uqcr11
Wdr18	709.230742713009	0.571333287852397	0.181271458419658	3.1518105102333	0.00162261536169136	0.034529430552041	chr7	9740244	9748041	-	NA	Wdr18
Ndufaf8	298.338430259956	0.679424055723692	0.215624697227096	3.15095656694708	0.00162736688183498	0.0345837453834283	chr10	105381490	105383643	+	NA	Ndufaf8
Itgb3bp	164.413091796988	0.776470732851864	0.246470019299087	3.15036585407019	0.0016306612217509	0.0346069883579685	chr5	114460216	114525538	-	NA	Itgb3bp
Mrpl58	433.355030437652	0.666596096744489	0.21163625770587	3.14972540135783	0.00163423988866561	0.03463619472932	chr10	100646373	100652871	+	NA	Mrpl58
Arhgef26	101.474899612657	1.18774384467276	0.377178977884976	3.14901920391483	0.00163819429602893	0.0346732752346581	chr2	146740335	146850918	+	NA	Arhgef26
Fnbp1	771.116715108801	-0.54753664502341	0.173919878063498	-3.14821198772635	0.00164272514951012	0.0346927924288279	chr3	14316010	14386704	-	NA	Fnbp1
Ets1	2063.18847673698	-0.568657997106538	0.180637078037772	-3.14806906358189	0.00164352857430223	0.0346927924288279	chr8	31045908	31168010	+	NA	Ets1
Il17rd	223.111377082231	-0.827473548287377	0.262896217988924	-3.14752929736798	0.00164656604458088	0.0347070716712288	chr16	2228466	2295126	+	NA	Il17rd
Frem1	111.560182722255	0.736991328030133	0.234176259670279	3.14716499899614	0.00164861900918275	0.0347070716712288	chr5	97321274	97469523	-	NA	Frem1
Ldlr	874.967424752423	-1.05915999611888	0.336601193978944	-3.14663172640183	0.00165162845764753	0.0347239426804345	chr8	20270019	20292981	+	NA	Ldlr
Skap2	585.527504146333	-0.465227295560254	0.147875884046512	-3.14606603071211	0.00165482640584595	0.0347447263796173	chr4	80948831	81100900	-	NA	Skap2
Ptpn14	1803.74612305911	-0.524778859349897	0.166838221128357	-3.14543547516104	0.00165839772897971	0.0347617255863098	chr13	101268257	101420508	+	NA	Ptpn14
Fzd7	720.824506068805	-0.891766832670658	0.283537775157874	-3.14514294320791	0.00166005697032422	0.0347617255863098	chr9	60931432	60934252	+	NA	Fzd7
Aff1	818.968533917633	-0.81969533878357	0.26068170517974	-3.14442986406887	0.00166410795702858	0.0347933964763841	chr14	5861187	6024196	-	NA	Aff1
Mrps21	562.554432576812	0.523513176500976	0.166506615948754	3.14409835019467	0.00166599437534766	0.0347933964763841	chr2	183406790	183414413	-	NA	Mrps21
Mcm4	293.700952441719	-0.577711632576796	0.183779449703677	-3.14350507365372	0.00166937521740626	0.0348177648129056	chr11	85258442	85272144	+	NA	Mcm4
Aamdc	282.695875232626	0.647190329119739	0.206048962555368	3.14095407758159	0.00168398435037411	0.0348939445398892	chr1	151861989	151893621	-	NA	Aamdc
LOC100910973	3617.65970627604	0.690787496943171	0.219830434902356	3.14236514725544	0.00167588891674851	0.0348939445398892	chr1	207705446	207708355	-	NA	LOC100910973
Malsu1	269.443274465621	0.636393618095996	0.202579312471759	3.14145413137737	0.0016811113905069	0.0348939445398892	chr4	78051089	78059913	+	NA	Malsu1
Pcnx1	2366.05516531833	-0.471333628822807	0.150070309331887	-3.14075203097259	0.0016851464496807	0.0348939445398892	chr6	101565460	101702339	+	NA	Pcnx1
Arel1	775.780060696085	-0.576488572663452	0.183505091110583	-3.14153993861703	0.00168061885551885	0.0348939445398892	chr6	104560555	104617712	-	NA	Arel1
LOC100912557	823.450627205486	0.485506580426644	0.154593123241995	3.14054448377142	0.00168634095449038	0.0348939445398892	chr6	131018883	131024560	-	NA	LOC100912557
Sp1	1972.94298071417	-0.42757195548436	0.136222281123582	-3.13878135028779	0.00169651984554842	0.0349665414037936	chr7	133541301	133571961	+	NA	Sp1
Tbx18	2611.48298308073	0.552259932256157	0.175935325113756	3.13899401327777	0.00169528911315916	0.0349665414037936	chr8	88652053	88680081	-	NA	Tbx18
Col4a4	47.0998830838479	-1.93830578276387	0.617388128276698	-3.13952551723698	0.00169221676094552	0.0349665414037936	chr9	83833172	83875436	-	NA	Col4a4
Hip1	5160.6852595264	-0.574098883846982	0.182944330958166	-3.13810699047167	0.00170042796668207	0.035001217544558	chr12	21133318	21267796	+	NA	Hip1
Mis12	427.689417771169	-0.543744814785903	0.173362465800704	-3.13646216483208	0.00170999498935857	0.0351521322910495	chr10	55739589	55747915	+	NA	Mis12
Nkain4	909.445218136119	0.619689515085691	0.197713842240082	3.13427480880782	0.00172279430152241	0.0353690119918295	chr3	168053293	168073944	-	NA	Nkain4
Bri3	1979.40697189594	0.490088139744058	0.156438151525256	3.13279168134979	0.00173152287927079	0.0355018628414765	chr12	10341006	10364655	-	NA	Bri3
Cox5a	1493.00417746383	0.299952673012576	0.0958206664171927	3.13035469516163	0.00174595350732398	0.0357511261148136	chr8	57922373	57933781	+	NA	Cox5a
Rpl27	5060.8590817234	0.574643377055219	0.183822975170074	3.12606939651344	0.00177159740389182	0.0361856700216221	chr10	86375510	86379210	+	NA	Rpl27
LOC108352894	37.571545551453	1.27749045817235	0.408660999474032	3.12603957758764	0.00177177705180269	0.0361856700216221	chr15	18814340	18824385	+	NA	LOC108352894
Ngf	51.9698597018667	1.2438962462998	0.398057671129091	3.12491464558763	0.00177856659314675	0.0362302308857846	chr2	189901057	189954452	+	NA	Ngf
Svbp	344.784253121335	0.532803548448957	0.170484723584532	3.125227511571	0.0017766758896303	0.0362302308857846	chr5	132808020	132813735	+	NA	Svbp
Fcgr2b	395.86333631928	0.613325524779786	0.196368559907441	3.12333871098754	0.00178811839273244	0.0363776841450329	chr13	83191252	83207776	-	NA	Fcgr2b
Lamtor2	963.283193684662	0.52100875707356	0.166836262517511	3.12287478280614	0.00179093924936261	0.0363879982370496	chr2	174008555	174011950	-	NA	Lamtor2
Mrpl27	795.322073482388	0.547485983028176	0.175363796456575	3.12200120030903	0.00179626206271625	0.0364339614631258	chr10	79595458	79601242	+	NA	Mrpl27
Prxl2b	147.835131685268	1.14488899723047	0.366835722530321	3.12098557177959	0.00180246865180668	0.0364339614631258	chr5	165462609	165465213	-	NA	Prxl2b
Fam174c	289.443961720501	0.566017332061529	0.181353363530695	3.1210743547402	0.00180192530670741	0.0364339614631258	chr7	9531994	9533705	-	NA	Fam174c
Scg3	105.465892629156	1.34209542011034	0.429998125704547	3.12116574441188	0.00180136616596423	0.0364339614631258	chr8	76399776	76442015	-	NA	Scg3
Hmg20b	1161.30272399436	0.603401936210647	0.193444249308831	3.11925497070385	0.00181308992137475	0.0366016073216166	chr7	8368933	8373650	+	NA	Hmg20b
Col6a1	14931.009107102	-0.4030165055938	0.129219874014129	-3.1188430469274	0.00181562649365324	0.036605823383578	chr20	11906104	11924599	+	NA	Col6a1
RGD1597339	355.75652676259	0.551709184317268	0.176971342132894	3.11750579312988	0.00182388362163958	0.0366782529845321	chr1	205782611	205784578	+	NA	RGD1597339
Elk4	1233.27382333746	-0.486352960364265	0.155997581803784	-3.11769551002404	0.00182271008180677	0.0366782529845321	chr13	43451129	43475035	+	NA	Elk4
Mrps15	798.402107895963	0.428458370013672	0.137492061204382	3.11624079427224	0.00183172634516154	0.0367889252924781	chr5	138321609	138332205	+	NA	Mrps15
Dgcr6	1085.08211140989	0.390523823861676	0.125372872890389	3.11489890004437	0.00184007966513947	0.0369095571606931	chr11	82927724	82932823	-	NA	Dgcr6
Rpl28	6140.75236809882	0.668737308666189	0.214747148643905	3.11406839573499	0.00184526709216886	0.0369664589699969	chr1	69052147	69054735	-	NA	Rpl28
Rab36	170.426391911741	0.855725203836925	0.274839128616802	3.11354939940168	0.00184851562233639	0.0369844232530052	chr20	13606699	13624304	-	NA	Rab36
Adcy5	4721.0087722169	-0.689381341963667	0.221552977189834	-3.11158690218358	0.00186084694800418	0.0371366486095352	chr11	65471611	65618877	-	NA	Adcy5
Ell3	158.769763966998	0.760240254361863	0.244308504867412	3.11180429340538	0.00185947726063853	0.0371366486095352	chr3	108413034	108417181	-	NA	Ell3
Psenen	1773.50727191961	0.424129915325974	0.136387148966859	3.10974984475285	0.00187245851029131	0.0373210171518899	chr1	85814904	85816654	-	NA	Psenen
Fnip2	711.065601211401	-0.534828393273522	0.172076272053023	-3.10808914496197	0.0018830126036807	0.0374574943273101	chr2	164596556	164708147	-	NA	Fnip2
Hnrnpr	546.820204857668	-0.596152963620001	0.191817141460332	-3.10792330175187	0.00188406956714373	0.0374574943273101	chr5	148542998	148574888	+	NA	Hnrnpr
Casc3	504.541471888232	-0.743802212579042	0.23954424363179	-3.10507237119152	0.00190232472943365	0.0377256865846388	chr10	83769013	83788966	+	NA	Casc3
Tnrc18	2189.15220784085	-0.405432662931709	0.130571295555446	-3.1050673213206	0.00190235720854754	0.0377256865846388	chr12	11755391	11851721	+	NA	Tnrc18
Tpgs1	755.945766988214	0.540786318381146	0.174338752305174	3.10192835058563	0.0019226448725342	0.0380799915182278	chr7	10029841	10035764	-	NA	Tpgs1
LOC102547286	43.0066403375567	-1.25647060463592	0.405174993297439	-3.10105664323056	0.00192831399779965	0.0381442338734557	chr10	1316107	1354300	+	NA	LOC102547286
Emid1	206.01635590673	1.22515996635778	0.395152321371683	3.10047518411357	0.00193210403110358	0.0381711909461493	chr14	80000485	80043561	-	NA	Emid1
Nop10	1106.28890075845	0.421637584709493	0.136065017621556	3.09879491495906	0.00194309473934352	0.0383401604402964	chr3	99066856	99067942	+	NA	Nop10
Glrb	412.190681665557	-0.671261254465247	0.216691219791859	-3.09777782002437	0.00194977545789936	0.0384237704898814	chr2	166134623	166207509	-	NA	Glrb
LOC108351056	599.730986831015	-0.642482322129805	0.207432420536886	-3.09730909212216	0.00195286135814657	0.0384364176698536	chr5	155683179	155686367	-	NA	LOC108351056
Rps6ka3	1302.25667694333	-0.517761632422535	0.167263090541069	-3.09549244096626	0.00196486381102737	0.0386243103652705	chrX	35517305	35623296	-	NA	Rps6ka3
Pfdn2	620.822195762113	0.474535821696483	0.153408680125264	3.09327882430777	0.00197958049965145	0.0388650223939061	chr13	83772300	83791367	+	NA	Pfdn2
S100a10	3206.63834134539	0.57310619131751	0.185416679256609	3.09090958599444	0.00199544384555072	0.0391276183480432	chr2	179221011	179229659	+	NA	S100a10
Polg	466.64908340822	-0.514432121459379	0.166470245655897	-3.09023465083808	0.00199998421062521	0.0391678103316214	chr1	133382763	133399578	-	NA	Polg
Nrip2	661.150760417334	-0.566405313059767	0.183362379547961	-3.08899412440062	0.002008354109295	0.0392828068691209	chr4	161673963	161684055	+	NA	Nrip2
LOC685849	53.5169847031864	-1.46063461694548	0.473080493558705	-3.08749702605151	0.00201849791412847	0.0394321716740179	chr5	72660572	72669438	-	NA	LOC685849
Selenok	1532.00297921479	0.56761093695856	0.183914439294284	3.0862771794134	0.00202679789829378	0.0394927801768879	chr16	5152065	5160648	+	NA	Selenok
Coq9	928.741699324037	0.359040463674481	0.116323082735738	3.08657968161098	0.00202473672167544	0.0394927801768879	chr19	10166947	10179976	-	NA	Coq9
Smoc1	1716.79228866771	-0.58256649034219	0.188781215953113	-3.08593462226072	0.00202913432423537	0.0394927801768879	chr6	100701329	100897441	+	NA	Smoc1
Cck	14.4446257215643	2.27791773437533	0.738287818696984	3.08540609324378	0.00203274402788087	0.0395141317459265	chr8	121153498	121160194	-	NA	Cck
Itga1	5737.65832879005	-0.690218362673124	0.224012881903365	-3.08115478363817	0.00206199428252189	0.0400074195222987	chr2	46646124	46812237	-	NA	Itga1
Aup1	1463.7172651838	0.364038149681128	0.118198812302712	3.07987992932459	0.00207084061370667	0.0400074195222987	chr4	115560273	115563346	+	NA	Aup1
Txndc12	1307.61759676504	0.350334786856195	0.113722139796703	3.08062077870215	0.00206569556387215	0.0400074195222987	chr5	123587853	123612886	+	NA	Txndc12
Rps6ka5	605.248244411693	-0.569877515994981	0.185025139645022	-3.08000046419807	0.00207000272335953	0.0400074195222987	chr6	119828822	120006190	-	NA	Rps6ka5
Prr5	177.063168213957	0.579057257460402	0.187969051912082	3.08059891545999	0.00206584723161071	0.0400074195222987	chr7	115795350	115837880	+	NA	Prr5
Phgdh	231.722054653891	0.839033364868902	0.272472663643874	3.07933043134753	0.00207466435681111	0.0400321124849221	chr2	185906963	185936160	-	NA	Phgdh
Dpcd	433.245744767338	0.363752533940818	0.118168172900339	3.07826147271991	0.00208212138524987	0.0401194434999068	chr1	244408709	244426891	+	NA	Dpcd
Lemd3	303.81961103978	-0.697854553527475	0.226726994046354	-3.07795089183249	0.00208429259439297	0.0401194434999068	chr7	56415052	56499047	-	NA	Lemd3
Arpc3	1289.46958157049	0.359552688519106	0.116871059388067	3.07649036811774	0.00209453069747391	0.040194903962691	chr12	34172779	34186651	-	NA	Arpc3
Fmod	4733.93848080048	-0.868232055639858	0.282232729894029	-3.07629825912061	0.00209588078655772	0.040194903962691	chr13	45493516	45504134	+	NA	Fmod
Cers6	326.03531206424	-0.608996676600419	0.197931961683641	-3.07679806444696	0.00209236995431733	0.040194903962691	chr3	53630635	53879692	+	NA	Cers6
Etv4	31.6652840899791	-1.24809973763836	0.405808749771045	-3.07558606940469	0.00210089282675942	0.0402419495659179	chr10	86706748	86721974	-	NA	Etv4
Inafm1	1416.97912984039	0.998060393404389	0.324636006084406	3.07439832519654	0.00210927604434916	0.0403533760017457	chr1	76976807	76978292	-	NA	Inafm1
Rab1b	555.632600523286	-0.598791939557324	0.194804043907974	-3.07381678298319	0.00211339180515319	0.0403829884906915	chr1	202405758	202413850	-	NA	Rab1b
Edf1	1929.08764014996	0.404977923414528	0.131837179153106	3.07180361424615	0.00212769658963433	0.0406069861269291	chr3	8377057	8381363	+	NA	Edf1
Il15	321.061860726974	0.761021207948984	0.247811035536292	3.07097384223444	0.00213361841954512	0.0406706463827474	chr19	25640012	25706818	+	NA	Il15
Rpl31	7382.98013630636	0.708581918105018	0.230878053059214	3.06907438241124	0.00214723122204105	0.0408805789319826	chr9	41647400	41650886	+	NA	Rpl31
Hint1	1857.96288816539	0.56931771567083	0.185576971452621	3.06782523291787	0.00215622681941363	0.0410022043072537	chr10	38989515	38993259	+	NA	Hint1
Pdpk1	1156.51003571079	-0.506610429536413	0.165271494154374	-3.0653224993731	0.00217435399151809	0.0412471542468197	chr10	13105434	13182664	-	NA	Pdpk1
Nr2f1	1466.72843321055	0.496620971642113	0.161998835160808	3.06558359601254	0.00217245637604796	0.0412471542468197	chr2	8040374	8050123	-	NA	Nr2f1
Cers4	1481.41683812257	-0.573807831164902	0.187314672837313	-3.06333626978206	0.00218883946300352	0.0414719149339678	chr12	2851783	2890244	+	NA	Cers4
Bcl6	599.160774310299	-0.606958488534947	0.198218667423593	-3.06206522535982	0.00219815548299613	0.0414984311231659	chr11	76854089	76877389	+	NA	Bcl6
Wfdc1	6632.42417598316	0.476455641566041	0.155564421812153	3.06275455541737	0.00219309859213713	0.0414984311231659	chr19	47720190	47739121	+	NA	Wfdc1
Dyrk2	873.288795726828	-0.669783805760641	0.218734683650172	-3.06208322605044	0.00219802329504666	0.0414984311231659	chr7	54348723	54381363	-	NA	Dyrk2
Cwc15	1115.4174463789	0.483746985126069	0.158010886342579	3.06147884062413	0.00220246558209241	0.0415299445371526	chr8	11305400	11316326	+	NA	Cwc15
Cdc42ep5	399.156205718329	0.472686626302554	0.154422251165423	3.06100074785332	0.00220598543423228	0.0415464993278286	chr1	70035920	70038990	+	NA	Cdc42ep5
Ahdc1	1058.06334608119	-0.585509534706695	0.191318842381976	-3.06038614606344	0.00221051787752765	0.0415520084455704	chr5	145228227	145294170	+	NA	Ahdc1
Sf3b6	516.95401591923	0.357792233619221	0.116916218387354	3.06024466540496	0.00221156244874363	0.0415520084455704	chr6	27826043	27835086	+	NA	Sf3b6
Apoc4	15.6226088679484	2.7561003992821	0.901223162410932	3.05817750168454	0.00222687628380387	0.0416953479585141	chr1	79335744	79339942	-	NA	Apoc4
Qrich2	67.8473405952611	0.9876200130255	0.323023085705358	3.0574285762546	0.00223244836455989	0.0416953479585141	chr10	101669234	101685281	-	NA	Qrich2
Mtln	353.910915368751	0.658494152440698	0.215370819750466	3.05749011497308	0.0022319900289685	0.0416953479585141	chr3	115018809	115019668	-	NA	Mtln
Fyco1	1318.08204330214	-0.627505897413649	0.205196939861736	-3.05806654736892	0.00222770099009957	0.0416953479585141	chr8	123412104	123479315	-	NA	Fyco1
Tnfrsf21	401.933924908796	-0.621204865572256	0.203162379849573	-3.0576766526963	0.00223060123729032	0.0416953479585141	chr9	17879155	17954085	-	NA	Tnfrsf21
Tmie	13.3144523806742	1.9647252234063	0.642692586585131	3.05702176190585	0.00223548045644822	0.041702450365486	chr8	110849712	110864803	-	NA	Tmie
St3gal2	1816.76543801405	-0.445319280184934	0.145755998653068	-3.05523809860404	0.00224881915186359	0.0419015758083019	chr19	38888850	38939874	+	NA	St3gal2
Pcyox1	646.268168320468	-0.947894561493722	0.310573224291071	-3.05208075698551	0.00227260949736787	0.0422947419592984	chr4	118832113	118842951	-	NA	Pcyox1
Pter	369.020554260762	0.593282430349134	0.194465913847743	3.05082993009071	0.00228209798712785	0.0423760314773117	chr17	76058387	76119633	+	NA	Pter
Ppic	2080.71015807776	0.465357471469474	0.152640174797557	3.04872208176299	0.00229816978895659	0.0423760314773117	chr18	46842409	46855016	-	NA	Ppic
Fubp3	467.640886077538	-0.526895962137026	0.172804920314729	-3.04907962792606	0.00229543631049073	0.0423760314773117	chr3	14855526	14904540	+	NA	Fubp3
Phgr1	13.9474135169175	-2.88837465456321	0.947293558496857	-3.04908085635715	0.00229542692413997	0.0423760314773117	chr3	105742821	105760835	+	NA	Phgr1
Fhl5	58.7719277729943	-1.83596045088667	0.601797903176856	-3.05079236932323	0.00228238347503707	0.0423760314773117	chr5	38907940	38956759	-	NA	Fhl5
Slc7a15	13.1809175554969	-1.89637086102199	0.622031288087505	-3.04867439522626	0.00229853458286576	0.0423760314773117	chr6	31403746	31415231	-	NA	Slc7a15
Ppib	4623.66497489442	0.420278378623963	0.137838959223972	3.0490536274368	0.00229563498654537	0.0423760314773117	chr8	66603876	66609734	+	NA	Ppib
Dkc1	2496.42914169899	0.706695286146112	0.231731482730672	3.04963001927305	0.00229123433026208	0.0423760314773117	chrY_NW_023637718v1_random	22716	38582	-	NA	Dkc1
Pacrg	30.1858477408454	1.57920657912804	0.518345072712058	3.0466317946564	0.00231421001193172	0.0425154984201382	chr1	49882670	50305564	+	NA	Pacrg
Madcam1	16.1952340980316	1.71963881441586	0.564341156285926	3.0471618014416	0.00231013322767996	0.0425154984201382	chr7	10036300	10039703	-	NA	Madcam1
Cox5b	1932.56494791511	0.452808182028627	0.148620830815038	3.04673429387673	0.00231342107977092	0.0425154984201382	chr9	38921979	38923806	+	NA	Cox5b
Ptprt	26.557596037254	2.10556521698289	0.691516540932732	3.04485155791482	0.00232795178326231	0.0427180510426874	chr3	150189342	151287977	-	NA	Ptprt
Slc7a5	376.758975880459	0.754331865507037	0.247957526203155	3.04218176821542	0.00234870018556451	0.0430485537508012	chr19	49935219	49963823	-	NA	Slc7a5
Tmsb4x	27766.0687988804	0.480703066295207	0.158101654228212	3.04046829011248	0.00236210563437756	0.0432438570503161	chrX	27144676	27146667	+	NA	Tmsb4x
LOC102551714	38.765590788554	-1.16524259705616	0.383311359250943	-3.03993755711608	0.00236627202831661	0.0432697603689616	chr9	113658985	113954869	+	NA	LOC102551714
Borcs8	298.936683046467	0.523329121337225	0.172230011231832	3.03854779776325	0.00237721390327307	0.0434193563796427	chr16	19274304	19280969	-	NA	Borcs8
Arg1	21.6447364818242	-1.61948494877238	0.533130820914338	-3.03768772173949	0.00238400865102991	0.0434425493002275	chr1	20475877	20488422	+	NA	Arg1
LOC120094298	92.9777833776105	0.871400332108939	0.286856863165894	3.03775312360226	0.00238349134119678	0.0434425493002275	chr8	120418695	120422266	-	NA	LOC120094298
Lig3	708.907715242765	-0.324440863288893	0.106843807214066	-3.03659025027872	0.00239270468095162	0.0435002009394743	chr10	67717795	67741141	+	NA	Lig3
Atxn1	129.269354451085	-1.07472678869262	0.353896465962811	-3.03683956201349	0.00239072666555259	0.0435002009394743	chr17	18737490	19142360	+	NA	Atxn1
Fosb	77.9182066965168	-1.25024702597065	0.412132596094461	-3.03360383968293	0.00241651531139714	0.0435804125998066	chr1	78954311	78961492	-	NA	Fosb
Foxk1	781.812947100484	-0.546087137677525	0.179970552342738	-3.03431383950831	0.0024108349183794	0.0435804125998066	chr12	12110118	12175089	-	NA	Foxk1
Rasal2	177.262614032955	-0.924103352237991	0.304586302521306	-3.03396227797653	0.00241364607655521	0.0435804125998066	chr13	69279881	69568647	-	NA	Rasal2
Zcchc14	1088.56374960706	-0.591168721297582	0.194814418324033	-3.03452242592381	0.00240916843544495	0.0435804125998066	chr19	49674184	49718004	-	NA	Zcchc14
Ndufa8	1153.50167509346	0.4837007364625	0.15938808952929	3.03473576909656	0.00240746503963811	0.0435804125998066	chr3	19386062	19402093	-	NA	Ndufa8
Exoc6b	1017.17996199306	-0.458570148401419	0.151060676201732	-3.03566857988261	0.00240003013908949	0.0435804125998066	chr4	117094740	117550221	-	NA	Exoc6b
Mrpl14	493.191835800167	0.606126633398602	0.199798711912506	3.03368639165217	0.00241585422098592	0.0435804125998066	chr9	15302839	15315195	-	NA	Mrpl14
Mea1	1409.63077994105	0.542977437255357	0.179031016164827	3.03286798503931	0.00242241548270962	0.0436367764960956	chr9	14300282	14304130	-	NA	Mea1
Dhx58	225.086116918225	0.461492101696036	0.15222465184766	3.03165154982832	0.00243219792725433	0.0437209824934579	chr10	85620351	85631776	-	NA	Dhx58
Fdx1	263.189851799881	0.529447725360562	0.174643267285082	3.03159539781346	0.00243265036765711	0.0437209824934579	chr8	52268535	52287344	-	NA	Fdx1
Gadd45b	562.282439591407	0.473697042707818	0.156318255424057	3.03033731679503	0.00244280747301119	0.0438534136079611	chr7	8778003	8780306	-	NA	Gadd45b
Ocel1	504.108001830692	0.592162961408798	0.195537524800787	3.0283852780283	0.00245864408758698	0.0440873853151572	chr16	18042036	18045080	+	NA	Ocel1
Wbp1l	3281.81143355549	-0.4986027650508	0.164699850966466	-3.02734193215704	0.00246714707892986	0.0441391979104106	chr1	245472291	245528627	+	NA	Wbp1l
Vps28	1769.7895793416	0.39414978764327	0.130185506487206	3.02760113839559	0.00246503210866251	0.0441391979104106	chr7	108341988	108345837	-	NA	Vps28
Med13l	918.717687068995	-0.427649801494607	0.141301657948233	-3.02650236171525	0.00247400888324939	0.0441741002398452	chr12	37807595	38004485	-	NA	Med13l
Rpl37a-ps1	7127.67414347186	0.454475800740152	0.150169641043075	3.0264159758482	0.00247471590431792	0.0441741002398452	chr9	74298860	74300926	+	NA	Rpl37a-ps1
Bag1	911.807748337987	0.418820766715425	0.138546960626255	3.02295167517414	0.00250322213448119	0.0446322803705796	chr5	56068493	56081075	-	NA	Bag1
Rpl30	3799.07626212311	0.497289558886789	0.164614984282897	3.02092522775557	0.00252003582616017	0.0448811816559398	chr7	65648469	65651363	-	NA	Rpl30
Colgalt2	85.1838226907542	-1.31713374844314	0.436146554361225	-3.01993386230506	0.00252829888548715	0.0448890054804424	chr13	64523640	64628295	+	NA	Colgalt2
Use1	1873.29576295886	0.552544934253774	0.182943237342697	3.02030805991873	0.00252517703034637	0.0448890054804424	chr16	18038283	18041826	+	NA	Use1
Aif1	834.191219954523	0.597385540389747	0.197819916534847	3.01984527571325	0.00252903846214371	0.0448890054804424	chr20	3646783	3652670	+	NA	Aif1
LOC100910413	63.6258846970206	-1.3224474866915	0.438124876043266	-3.01842593060363	0.00254091506463214	0.0449671217499218	chr13	2852605	2855060	+	NA	LOC100910413
Bhlhe22	201.837722100843	-0.847926693120159	0.280909410147189	-3.01850583316475	0.0025402451142221	0.0449671217499218	chr2	100486399	100489510	+	NA	Bhlhe22
Micall1	183.150427834696	-0.537017004992978	0.177920680826767	-3.01829445850563	0.00254201775630678	0.0449671217499218	chr7	110676705	110703028	+	NA	Micall1
Pianp	57.802452632464	1.00288228104072	0.332333800934055	3.01769569698305	0.00254704526723705	0.0450054313174943	chr4	157796424	157804842	+	NA	Pianp
Eif3g	1582.24101647491	0.342334920613817	0.113455453015408	3.01735096476434	0.00254994394039139	0.0450060812644164	chr8	19429727	19433760	-	NA	Eif3g
Myocd	1394.6693480124	-0.760808126667432	0.252262659780571	-3.01593635510391	0.00256187027265682	0.0451508017004519	chr10	49833218	49928806	-	NA	Myocd
Cdh6	304.67002700557	-1.18841208651553	0.394075310537601	-3.0156979002168	0.00256388566186593	0.0451508017004519	chr2	62079138	62225228	-	NA	Cdh6
Acot13	159.58149110717	0.61642788149006	0.20454677021102	3.0136280365323	0.00258144088843812	0.0452635029148832	chr17	40240377	40252851	+	NA	Acot13
Ankh	951.725698146832	-0.522387696460978	0.173344213175364	-3.01358601416077	0.00258179843028425	0.0452635029148832	chr2	78153026	78280181	+	NA	Ankh
Tmem50a	1869.33517517836	0.329249534602861	0.10921882016359	3.01458607692068	0.00257330179975809	0.0452635029148832	chr5	147123669	147138859	-	NA	Tmem50a
Thsd4	6074.92595317855	-0.703273288755359	0.233328300601309	-3.01409339091297	0.00257748450733845	0.0452635029148832	chr8	60384635	60984419	-	NA	Thsd4
Rbm33	1252.55833545117	-0.475247713302914	0.15775245637603	-3.01261688230121	0.0025900567362322	0.045312075721453	chr4	6980806	7088334	-	NA	Rbm33
Fam13a	456.629787059402	-0.604638949202101	0.200704383917544	-3.01258466506894	0.00259033168469962	0.045312075721453	chr4	88056520	88155782	-	NA	Fam13a
Nfib	2337.57221949696	-0.497243034732982	0.165078015473952	-3.01216993253377	0.00259387348100362	0.0453236159580699	chr5	96759207	96973092	-	NA	Nfib
Kansl1	1064.35288108006	-0.482627228318264	0.160354304455648	-3.00975536613519	0.00261458184287325	0.0454663068533119	chr10	89237666	89368735	-	NA	Kansl1
Alkbh2	87.436431873711	0.800897581160944	0.266100666860698	3.00975413030516	0.00261459248047371	0.0454663068533119	chr12	42494186	42500929	+	NA	Alkbh2
Cmtm5	136.486952289466	0.924474596879384	0.307139963726142	3.00994564713722	0.00261294444132916	0.0454663068533119	chr15	28412623	28415304	+	NA	Cmtm5
LOC102546723	28.5740589245499	1.53328296226466	0.509288922670492	3.01063481652964	0.00260702186076316	0.0454663068533119	chr18	4031840	4035774	+	NA	LOC102546723
Sptssb	94.1138430141541	1.13445900243537	0.376955147468459	3.00953312364648	0.00261649546624998	0.0454663068533119	chr2	154133727	154162127	-	NA	Sptssb
Pitpna	4287.23448962816	-0.272058057402555	0.0904287089031982	-3.00853634539654	0.00262509400513664	0.0455653734269082	chr10	60430711	60473564	+	NA	Pitpna
Sdhb	1918.00656286141	0.396890074456813	0.131939066835046	3.00813158662867	0.00262859295656438	0.045575802464092	chr5	153264905	153285570	+	NA	Sdhb
Dip2c	1175.02098207797	-0.443418787318411	0.147446680497672	-3.00731617573046	0.00263565475357591	0.0455976970899172	chr17	60647345	61032467	-	NA	Dip2c
Fabp7	67.4018230802875	2.04465599402191	0.679840210653543	3.00755377805079	0.0026335952304797	0.0455976970899172	chr20	37123192	37126725	+	NA	Fabp7
LOC102550851	541.787756977875	0.681542556522246	0.22672448315158	3.00603863794715	0.00264675363773816	0.0456390873981034	chr1	61366067	61396300	+	NA	LOC102550851
Kdm5a	1150.75701188903	-0.420278571559155	0.139799150603265	-3.00630275467024	0.00264445556994159	0.0456390873981034	chr4	153565908	153643912	+	NA	Kdm5a
Cap1	8270.93838844203	-0.480728984329514	0.159908996900714	-3.00626602409365	0.00264477505182513	0.0456390873981034	chr5	135142107	135168885	-	NA	Cap1
Dio2	88.2194966958557	0.927563250482383	0.308691506646911	3.00482271299856	0.00265735691056131	0.0457717357891426	chr6	109665522	109679809	-	NA	Dio2
Hsd17b8	459.813183831257	0.459826510299125	0.15306909109203	3.00404547396615	0.00266415502086078	0.0457885266208269	chr20	4826724	4828742	+	NA	Hsd17b8
Snrpg	523.989367754994	0.515864784492942	0.171722922153206	3.00405314575712	0.00266408784204952	0.0457885266208269	chr4	118812277	118819827	+	NA	Snrpg
Slc25a4	8231.60402940008	0.344595211333963	0.114736902897949	3.00335116802357	0.00267024119527621	0.0458430273328752	chr16	46072934	46076730	+	NA	Slc25a4
Btf3	4147.74740126167	0.442322380989026	0.147306312976599	3.00273879680426	0.00267561968629777	0.0458852728317544	chr2	29659763	29666898	-	NA	Btf3
Wdfy3	1835.80408776896	-0.427163518956889	0.142287330755992	-3.00211913940131	0.00268107224873831	0.0459286951891706	chr14	7578244	7810491	+	NA	Wdfy3
Tmem160	384.285861383859	0.740545276590325	0.2467915282309	3.00069164407243	0.00269367189619366	0.0459851763589266	chr1	77164447	77167156	+	NA	Tmem160
Rpl26	9011.40529257202	0.699172868842449	0.233011434194498	3.00059467579106	0.0026945297366824	0.0459851763589266	chr10	53610835	53613966	+	NA	Rpl26
Psme1	3603.57875285394	0.405509530772227	0.135151736023376	3.00040193861875	0.00269623554839177	0.0459851763589266	chr15	29069011	29071888	+	NA	Psme1
Oma1	122.211689823481	0.605370338261366	0.201740921394765	3.00073150293976	0.0026933193527527	0.0459851763589266	chr5	118083727	118136980	+	NA	Oma1
Ndufa12	850.975302151225	0.380094785415713	0.126694421072328	3.00009094479954	0.00269899006608733	0.0459851763589266	chr7	28771329	28798316	+	NA	Ndufa12
Tceal9	2389.25726072923	0.330805805796316	0.110316790367226	2.99868954394992	0.00271143440737911	0.046147205076238	chrX	99245644	99247715	+	NA	Tceal9
Phf12	892.767016774915	-0.427771161247098	0.142747574131948	-2.99669653826613	0.00272922246579807	0.0462497332943323	chr10	62871308	62919026	+	NA	Phf12
Septin4	2583.78315696481	0.494911017701648	0.165146681112963	2.99679663173565	0.00272832657070106	0.0462497332943323	chr10	72366728	72390764	+	NA	Septin4
Usp34	1511.93431633161	-0.617646167192622	0.206074431523196	-2.99719942269063	0.00272472407152931	0.0462497332943323	chr14	97285798	97476376	+	NA	Usp34
Ago1	463.685883915645	-0.612783592565182	0.204435282618397	-2.99744537594823	0.00272252644178004	0.0462497332943323	chr5	138722110	138757118	-	NA	Ago1
Gng2	288.960950520145	0.636241653999209	0.212490534936634	2.99421173836726	0.00275154921248446	0.0465778933428747	chr15	4316037	4416918	+	NA	Gng2
Itpripl2	135.768393804947	-1.10809073643727	0.370227956329489	-2.99299584889021	0.00276253506674592	0.0467135768383294	chr1	172801151	172803047	-	NA	Itpripl2
Plgrkt	216.779979938406	0.673189453284465	0.224976252296135	2.99226894578345	0.00276912193283707	0.0467746632822726	chr1	227099004	227111277	-	NA	Plgrkt
Zmiz1	2371.88922402739	-0.428779300927592	0.143465578477281	-2.98872597509857	0.00280143255714453	0.0472065662741337	chr16	1027082	1232616	+	NA	Zmiz1
Plk2	407.766199540285	0.566851643461747	0.189675593426436	2.9885323315548	0.00280320840081522	0.0472065662741337	chr2	41969175	41974945	+	NA	Plk2
Mcl1	2262.22151500966	-0.391649920876539	0.131053256781108	-2.98847911525536	0.00280369661071098	0.0472065662741337	chr2	183219136	183235676	+	NA	Mcl1
Hk2	227.310814618758	-0.861295631597901	0.288504313067285	-2.9853821679159	0.00283224232066176	0.0476361954382105	chr4	115234508	115283530	-	NA	Hk2
Col6a6	131.510227281553	-1.43246069607422	0.480090858955083	-2.98372832840843	0.00284759483669853	0.0478432440191465	chr8	106318009	106473419	-	NA	Col6a6
Phc3	1630.54908496514	-0.539945263934947	0.181111587624728	-2.98128502442229	0.00287041499014946	0.0481238231717381	chr2	112408708	112483719	+	NA	Phc3
Arhgef4	77.4765272111439	1.48844030261797	0.499209613315209	2.9815938293603	0.00286752160265362	0.0481238231717381	chr9	36861799	37005079	+	NA	Arhgef4
Rabgap1	1571.56131746661	-0.457915255071933	0.153754310155267	-2.97822711187422	0.0028992106994269	0.0485548322249067	chr3	21208011	21326013	+	NA	Rabgap1
Paxx	763.370856143857	0.459253551665522	0.15427698986529	2.97681172070137	0.00291262819621714	0.0486758671771634	chr3	8274761	8276338	-	NA	Paxx
Cavin2	1860.21697171377	-0.694014183753765	0.23313342457017	-2.97689696375938	0.00291181851571903	0.0486758671771634	chr9	50302078	50314096	-	NA	Cavin2
Acaca	1103.0042586252	-0.466444410197261	0.156738774626928	-2.97593503144005	0.00292096735438097	0.0487634104193154	chr10	69014260	69276453	+	NA	Acaca
Apoc1	24.0763700318244	1.16152031610018	0.390517531828705	2.97431029705899	0.00293647963023191	0.0488347087108134	chr1	79347056	79350340	-	NA	Apoc1
Kank1	10481.1676641962	-0.668043944852566	0.224580324875524	-2.97463255172882	0.00293339691527859	0.0488347087108134	chr1	222877961	223074514	+	NA	Kank1
Arhgap31	782.746479526378	-0.778422128303405	0.261714061371735	-2.97432290883961	0.00293635892932456	0.0488347087108134	chr11	62038634	62151564	+	NA	Arhgap31
Nacc2	2038.47626664577	-0.407339431677249	0.136958243464253	-2.97418703229474	0.00293765957270949	0.0488347087108134	chr3	8879951	8946660	-	NA	Nacc2
Npm3	165.577098864022	0.557251846859585	0.18741669668002	2.9733308543528	0.00294586721733233	0.0489194380778968	chr1	244595637	244597623	-	NA	Npm3
LOC120097447	17.0800495562082	-2.02681505919159	0.682116580229562	-2.97136166739926	0.00296482405680716	0.0491392894044783	chr16	55557651	55566471	-	NA	LOC120097447
Synpo2	4495.2856879948	-1.25513332766704	0.422417979285099	-2.97130659493051	0.00296535582124189	0.0491392894044783	chr2	211217098	211371267	-	NA	Synpo2
Hpgds	89.0384553288013	0.873121356346431	0.29392361969881	2.97057227738668	0.00297245450806621	0.0492050732566834	chr4	94368425	94397931	-	NA	Hpgds
Fbxl20	1330.22842954402	-0.523875508663069	0.176377280663669	-2.97019835373264	0.00297607520262496	0.0492059840966252	chr10	83080567	83143680	-	NA	Fbxl20
LOC120098259	13.1529755217196	-1.81234670432465	0.610234062875373	-2.96992058389042	0.00297876744626651	0.0492059840966252	chr18	60959273	60961550	+	NA	LOC120098259
Dbi	901.543682225001	0.518389566556234	0.174626092389404	2.96856878295291	0.00299190132766582	0.0493509204479137	chr13	31241465	31249853	-	NA	Dbi
Gstm3l	14.1519533648862	1.6953182277531	0.571127282880879	2.96837198741685	0.00299381776086161	0.0493509204479137	chr2	195590449	195612578	-	NA	Gstm3l
Rps7	9325.42478815378	0.682835720104158	0.230114647902216	2.96737181369836	0.00300357496741961	0.049456180554888	chr6	45266199	45271064	-	NA	Rps7
Vrk1	227.680821110038	0.568980567469681	0.191764919401986	2.96707327515394	0.00300649298044467	0.049456180554888	chr6	124914769	124981508	+	NA	Vrk1
Fau	6066.48301622262	0.541541992420541	0.182607827840039	2.96560119479063	0.0030209194249761	0.0496415662248424	chr1	203350225	203351741	+	NA	Fau
Drap1	1909.60508463647	0.415565121423267	0.140220926477299	2.96364552612299	0.00304018272047027	0.0499059639479285	chr1	202731774	202734468	-	NA	Drap1
Adgrl2	1479.7905398968	-0.490931553046557	0.165679182301919	-2.96314567844696	0.00304512415354199	0.0499349556189795	chr2	237696054	238327141	-	NA	Adgrl2
Crybg1	283.000015156109	-0.592918483911096	0.200288014582203	-2.96032932948041	0.00307310340810467	0.0503412752040146	chr20	47425029	47496918	-	NA	Crybg1
Kdm4a	1216.59739761432	-0.462474162097266	0.15628518031485	-2.95916836878309	0.00308470515390576	0.05047874427713	chr5	131672753	131719534	-	NA	Kdm4a
Mapre2	9248.31566400674	-0.530769788080763	0.179397333847139	-2.95862695781768	0.00309012924140252	0.0505149401770229	chr18	15028674	15169553	+	NA	Mapre2
Tbcb	1226.40561817955	0.536009656162029	0.181285599119616	2.95671392965064	0.00310936450605992	0.0506713639609309	chr1	85477638	85483488	-	NA	Tbcb
LOC102547700	52.2164310603212	0.906399034345443	0.3065412449368	2.9568583324972	0.00310790875278566	0.0506713639609309	chr14	81405793	81408847	-	NA	LOC102547700
Rpp21	376.415588708729	0.571339011819362	0.193233200729471	2.95673315797964	0.0031091706256492	0.0506713639609309	chr20	2018169	2020100	+	NA	Rpp21
Chrac1	638.34982845405	0.50736106079911	0.171631050621297	2.95611463638126	0.00311541274492731	0.050717371456239	chr7	105013046	105016435	+	NA	Chrac1
Setd7	220.634568575083	-1.11654911718058	0.37779247168585	-2.95545623817785	0.00312206985143682	0.0507207339707597	chr2	135562682	135605468	-	NA	Setd7
Zfp277	419.058903901505	0.525367903571118	0.177751236789029	2.95563571349251	0.00312025388040982	0.0507207339707597	chr6	57383943	57512785	-	NA	Zfp277
Rpl14	6359.98297122203	0.505249834335495	0.171014359509578	2.95442929929634	0.00313247918956617	0.0508373248040429	chr8	120286034	120288912	+	NA	Rpl14
Ctu2	242.789342465747	0.707892607113006	0.239654913409151	2.95379968239773	0.00313887679711155	0.0508886355787383	chr19	50539183	50544629	+	NA	Ctu2
Lypd6	115.629650774066	-1.14816443006555	0.38878221675745	-2.95323289126122	0.00314464621040076	0.0509296666372423	chr3	34487221	34632887	+	NA	Lypd6
Pik3r1	1315.83742835209	-0.39346486020942	0.133301936322693	-2.95168150638812	0.00316048735974425	0.0511335640116647	chr2	32878941	32963611	-	NA	Pik3r1
Gstp1	3938.38175674763	0.483291635782523	0.163901821791928	2.94866542969887	0.00319149277818802	0.0515331581805645	chr1	201337761	201340230	-	NA	Gstp1
Cited1	76.6934343002748	1.07128846480465	0.363315938182358	2.94864153266776	0.00319173954393169	0.0515331581805645	chrX	67350375	67355072	-	NA	Cited1
Snrpc	704.563964241065	0.611216108191252	0.207387425828328	2.94721874168594	0.00320646295697669	0.051717780986067	chr20	5888452	5906638	+	NA	Snrpc
Arhgef17	4098.90982464264	-0.489290976560168	0.166159113206941	-2.94471345637713	0.0032325388286535	0.0520849442821772	chr1	155230606	155290581	-	NA	Arhgef17
LOC102555659	105.991309656774	1.31726983237793	0.447489981083858	2.94368564227381	0.0032432924556004	0.0522047258513529	chrX	100319534	100322822	+	NA	LOC102555659
LOC100360368	227.99759571991	0.548283641082351	0.186303400045511	2.94296100311864	0.00325089365870502	0.0522735722666617	chr11	52647249	52648006	-	NA	LOC100360368
Insr	1257.9320655593	-0.455851808252572	0.15496552060259	-2.94163376782121	0.00326485797990568	0.0524091462970233	chr12	1193192	1330976	-	NA	Insr
Zfp266	1571.74405487122	-0.402681147968629	0.136895304259744	-2.94152637408647	0.00326599029448574	0.0524091462970233	chr8	19030765	19061381	-	NA	Zfp266
Ppp4c	960.938724478186	0.492134304045295	0.167341762896244	2.94089350756052	0.003272670243517	0.0524093811095196	chr1	181392898	181399703	-	NA	Ppp4c
Snrnp25	319.094042013929	0.508101775745067	0.172760275881161	2.94107990481898	0.00327070151590913	0.0524093811095196	chr10	15420481	15423806	-	NA	Snrnp25
Wdr74	356.822535322316	0.654709629678299	0.222669941525479	2.94026946427066	0.00327926924782037	0.0524616360032788	chr1	205631768	205636563	+	NA	Wdr74
Elk1	709.99127171446	-0.37161960349823	0.126427990805695	-2.93937759454997	0.00328872145026697	0.0525142807672158	chrX	1138825	1155713	+	NA	Elk1
Rnf113a1	83.0645251751906	0.694755713296409	0.236365424035289	2.93932886390644	0.00328923862111837	0.0525142807672158	chrX	116428036	116429164	+	NA	Rnf113a1
Camk2g	4360.92161779783	-0.565152601635966	0.192294710691687	-2.93899192340291	0.00329281654653919	0.0525180862179263	chr15	3504016	3563050	+	NA	Camk2g
LOC100302372	938.304036726431	-0.782813086838913	0.266558137251312	-2.93674428742302	0.00331677473152413	0.0527581403366845	chr13	72274518	72312103	+	NA	LOC100302372
Pole4	1138.7704315453	0.383467609867485	0.13056905121635	2.93689512403738	0.00331516196524648	0.0527581403366845	chr4	115165284	115171097	-	NA	Pole4
Klhl42	250.594915588172	-0.922960485598375	0.314291747550508	-2.93663608030323	0.00331793213741453	0.0527581403366845	chr4	179999654	180027283	+	NA	Klhl42
Tob1	1334.03422248029	-0.358382310707246	0.122080643756084	-2.93561943712626	0.00332882434184877	0.0528778703029432	chr10	79163092	79165131	+	NA	Tob1
Rps5	7101.84133184497	0.523792232186162	0.178467395205939	2.93494636138855	0.00333605350875776	0.0529392305537079	chr1	73538775	73543073	+	NA	Rps5
Helz	789.156676177183	-0.48642450442705	0.165772253333464	-2.93429385585154	0.0033430753875498	0.0529925903662782	chr10	92479402	92645234	+	NA	Helz
Adgra2	6681.95793282229	-0.520049477998501	0.177248825953089	-2.93400802629936	0.00334615555346015	0.0529925903662782	chr16	64932963	64971433	-	NA	Adgra2
Gbx2	15.749625465892	-1.86854103146952	0.637157915428063	-2.93261840781524	0.00336116726342867	0.053176777046961	chr9	90509632	90512212	-	NA	Gbx2
Klhl34	72.5106954163172	1.26570812583554	0.431654043278169	2.93222812468801	0.00336539441353534	0.0531901432635747	chrX	37149090	37156656	-	NA	Klhl34
Rac1	2492.61810037396	-0.537701623889785	0.183420579103696	-2.93152287773443	0.00337304521078237	0.0532119792502209	chr12	11037027	11057251	+	NA	Rac1
Klf5	822.531499740466	-0.574578197230028	0.196023792091169	-2.93116560546282	0.00337692708201198	0.0532119792502209	chr15	76060319	76079445	+	NA	Klf5
LOC120093680	17.6175097627273	2.04717682576746	0.698389033904002	2.93128432203999	0.00337563673948792	0.0532119792502209	chr7	100100813	100116285	+	NA	LOC120093680
Rps6	11526.4149317913	0.44469697618047	0.151836504299097	2.92878829259978	0.0034028610613441	0.053566960010708	chr5	101371715	101374576	-	NA	Rps6
Mmel1	26.2126857978024	1.73072069184122	0.591144381935332	2.92774615598149	0.00341428673441342	0.0536930731853854	chr5	165431277	165461716	+	NA	Mmel1
Khnyn	762.692719784363	-0.426324870107263	0.145648617358442	-2.92707804467568	0.00342163006700169	0.0537547996340345	chr15	29365398	29379650	+	NA	Khnyn
Plppr3	76.9672071716941	1.07823189378318	0.368600669367003	2.92520329828706	0.00344231258515958	0.0540257562018159	chr7	9831161	9842434	+	NA	Plppr3
LOC102553820	13.4419238864187	2.68187917720052	0.916954840084999	2.92476691322325	0.0034471431567402	0.0540476303917213	chr5	36085587	36089407	+	NA	LOC102553820
Pcif1	378.61472624911	-0.505677439236135	0.172926456140836	-2.92423409651267	0.00345304954557049	0.0540863119060175	chr3	153614146	153627079	+	NA	Pcif1
Cox7c	2841.71097454341	0.531876529001653	0.181946130500383	2.92326375690926	0.00346382963829629	0.0542011789968632	chr2	16841770	16843796	-	NA	Cox7c
Klf13	46.898921197196	-1.16506811686905	0.398698945308146	-2.92217506612312	0.00347596102189056	0.0542291299903284	chr1	117505856	117536626	-	NA	Klf13
Ndufab1	978.321107806598	0.378579621828066	0.12954202685836	2.92244633660087	0.00347293461779135	0.0542291299903284	chr1	176644695	176658131	-	NA	Ndufab1
Fxn	161.596224112039	0.522356416263889	0.17875099792554	2.92225734304141	0.00347504285353704	0.0542291299903284	chr1	221874006	221897841	-	NA	Fxn
Tspan9	1871.85657670632	-0.537131446726332	0.18390954623761	-2.92062841606036	0.00349326198123023	0.0544450326232176	chr4	160813878	160995574	-	NA	Tspan9
Rpl18	5779.51439015475	0.590656259431007	0.202309644907065	2.9195654992244	0.00350519725288514	0.0545769623751204	chr1	96188810	96191452	+	NA	Rpl18
Irf2bpl	1637.0573965029	-0.516719322346441	0.177069863896791	-2.9181663721593	0.00352096432751647	0.054768234435731	chr6	106527178	106531294	-	NA	Irf2bpl
Clasp1	970.78245765993	-0.442718041954142	0.151730024963901	-2.91780115411877	0.0035250906584351	0.0547782368523225	chr13	29493553	29715151	+	NA	Clasp1
Hdhd2	412.818184273006	0.400595187261266	0.137335822637968	2.91690237526212	0.00353526404608407	0.0548820951517454	chr18	70475036	70526471	+	NA	Hdhd2
RGD1564664	2767.63819936393	-0.75415966078684	0.25859654271606	-2.91635631654562	0.00354145798908536	0.0549240318898979	chr3	79920130	79921523	-	NA	RGD1564664
LOC120095254	14.3016483889277	3.25867321243835	1.11769466076482	2.91553080356355	0.0035508405282593	0.0550080313266899	chr10	24073359	24087187	+	NA	LOC120095254
LOC120096364	28.4207431605609	1.81891397962839	0.623927560099333	2.91526468126974	0.00355387001322122	0.0550080313266899	chr13	106514775	106534808	-	NA	LOC120096364
Mrpl48	642.049325930842	0.390102675997393	0.133873995796007	2.9139540780707	0.00356882400141747	0.0551474944449899	chr1	154896662	154939285	-	NA	Mrpl48
Sctr	24.7636006858413	-1.90182028529096	0.652746439946432	-2.91356669129752	0.00357325503341005	0.0551474944449899	chr13	31127780	31190162	+	NA	Sctr
Tram2	955.653568234371	-0.533570722514948	0.183133975395894	-2.91355397796335	0.00357340053665552	0.0551474944449899	chr9	23419203	23498745	-	NA	Tram2
Magoh	551.649379604238	0.515596632818822	0.17699571357749	2.91304587211424	0.00357922018763939	0.0551831535988402	chr5	122639267	122646650	+	NA	Magoh
Stum	3797.32485005493	-0.782293863067725	0.26861893208221	-2.91228118957864	0.00358799482260632	0.0552642571795368	chr13	92172174	92227205	-	NA	Stum
Parva	528.229532349021	-0.505706094370339	0.173683263058735	-2.91165703283294	0.00359517144065569	0.0553206125985825	chr1	166547201	166704958	+	NA	Parva
LOC108351184	41.9811971177012	1.39291506160102	0.478470725552334	2.91118136850082	0.00360064944167918	0.0553507459627046	chr6	22538294	22551745	+	NA	LOC108351184
Paqr6	666.021775461347	0.640773944912929	0.220191116872063	2.91008081531843	0.00361335310717196	0.0554656061277954	chr2	173832240	173838443	+	NA	Paqr6
Dennd5b	810.283663389574	-0.598820597892582	0.205785702042564	-2.90992324514715	0.00361517526904428	0.0554656061277954	chr4	181959596	182089661	-	NA	Dennd5b
Lgals3	591.931778956732	0.461420712216295	0.158623270653857	2.90890933161498	0.00362692030059085	0.0554834130808285	chr15	20620082	20632019	+	NA	Lgals3
Zbtb7c	884.694726680831	-0.554067098648257	0.190437868498855	-2.90943761876639	0.0036207963735566	0.0554834130808285	chr18	69441615	69765744	+	NA	Zbtb7c
Ndufa5	1211.31828041342	0.438117660908431	0.150607853380748	2.90899611855457	0.00362591361653549	0.0554834130808285	chr4	52997326	53005685	-	NA	Ndufa5
Slc8a2	543.186773344228	-0.721633904951765	0.248166779764745	-2.90785860071946	0.00363912842463164	0.0555660964620747	chr1	76816582	76852928	+	NA	Slc8a2
Rprd2	941.948633744512	-0.434037203111962	0.149264680368015	-2.9078359464666	0.00363939204857796	0.0555660964620747	chr2	183311131	183367959	-	NA	Rprd2
Dctpp1	51.4951901597135	1.22514793751009	0.421548147568138	2.90630606391661	0.00365723528824076	0.0557843667729139	chr1	181877439	181880833	-	NA	Dctpp1
Sem1	1097.61336307949	0.47100446579172	0.162222295642627	2.90345087231002	0.00369074870802412	0.0561633170595422	chr4	34671847	34692005	-	NA	Sem1
Arhgef5	981.776684536896	-0.566158560334995	0.195006703059989	-2.90327743329331	0.00369279345285302	0.0561633170595422	chr4	72087204	72112316	+	NA	Arhgef5
H6pd	632.236581778296	-0.463890115258877	0.159757172112835	-2.90372012175601	0.00368757645344443	0.0561633170595422	chr5	160434498	160470203	-	NA	H6pd
Slco3a1	727.856751421322	-0.882592130611525	0.304138177368031	-2.90194456430743	0.00370854160323001	0.0562427350880891	chr1	128115183	128387887	-	NA	Slco3a1
Srl	2095.43815894318	-0.801207242359367	0.276136305897903	-2.90149185473496	0.00371390434423807	0.0562427350880891	chr10	11033975	11078103	+	NA	Srl
Srp14	1429.08705972865	0.297032562971476	0.102378289156048	2.9013237613175	0.00371589735193467	0.0562427350880891	chr3	105442183	105445875	-	NA	Srp14
Prima1	271.681561438488	0.93018375487696	0.320597234711892	2.90140916440805	0.00371488464461126	0.0562427350880891	chr6	122338364	122390955	-	NA	Prima1
Igsf9b	574.399888340306	-0.763450914644571	0.263079762024887	-2.90197508454622	0.00370818031771512	0.0562427350880891	chr8	25712643	25769481	+	NA	Igsf9b
Npff	114.253668714213	1.12358996548395	0.387350722660399	2.90070445142563	0.00372324862220119	0.0562998152237845	chr7	133654529	133655319	-	NA	Npff
LOC102553206	21.6690143757373	1.7253376051479	0.594990350557913	2.89977409470604	0.00373431689906243	0.0564129371322341	chr17	4571593	4576482	-	NA	LOC102553206
Arrdc2	184.673326979969	0.565588514439163	0.195142120672254	2.89834153944183	0.00375141822830281	0.056562610794142	chr16	18601896	18606029	+	NA	Arrdc2
Tbl1x	2033.56723028794	-0.324658324837958	0.112009159908788	-2.8984979898281	0.00374954712356	0.056562610794142	chrX	41574557	41731117	+	NA	Tbl1x
Ndufs5	801.204870757017	0.48230563589601	0.166442508385579	2.89773111793477	0.00375872682434005	0.0566185230264096	chr5	135974028	135979705	-	NA	Ndufs5
Itga4	98.2187326111583	-0.962272427150974	0.332132277682362	-2.89725658061831	0.00376441741285309	0.0566499791717968	chr3	64162763	64235010	+	NA	Itga4
Gas5	520.135053185934	0.581434478755018	0.200706607251508	2.89693740887371	0.00376824928127357	0.0566534303989562	chr13	73303610	73306932	+	NA	Gas5
Ift20	1069.21642163635	0.531481731056672	0.183532261190087	2.89584908729593	0.00378134197101974	0.0567417784697103	chr10	63432596	63438125	+	NA	Ift20
LOC120095213	21.1716430475234	-2.05232481470901	0.708650846909511	-2.89610154797581	0.00377830114966883	0.0567417784697103	chr10	101490109	101491580	+	NA	LOC120095213
Rhbdl2	28.6307918035799	1.48307531374956	0.512626989615545	2.89308862738932	0.00381473638314977	0.0571883168364283	chr5	136037488	136086542	+	NA	Rhbdl2
Rab24	945.281084264781	0.493199121338918	0.170547680313308	2.89185476127777	0.00382974944425244	0.0573041291725156	chr17	9308362	9310568	+	NA	Rab24
Gstk1	443.196026875402	0.598282593356513	0.206876332937682	2.89198181764337	0.00382820101076367	0.0573041291725156	chr4	71118978	71123298	+	NA	Gstk1
Psmg4	290.626150076327	0.521345646523973	0.180358742601865	2.89060368797771	0.00384502666707162	0.0574780317170802	chr17	30710681	30718035	-	NA	Psmg4
LOC102556488	18.1393646685382	2.14707229580955	0.74340024101358	2.88817810024133	0.00387480406714107	0.057868156467104	chr20	49243239	49274162	+	NA	LOC102556488
Nav2	806.931497043094	-0.696579070382138	0.241312796846618	-2.88662300335814	0.00389400505138406	0.0579369289074452	chr1	98957628	99322339	+	NA	Nav2
Fosl1	139.717077699161	-0.800114323940866	0.277150200464222	-2.88693395350495	0.00389015881047217	0.0579369289074452	chr1	202754548	202763057	+	NA	Fosl1
Btbd7	1437.27510168601	-0.535198234500335	0.185407079401136	-2.88661164519188	0.00389414560951098	0.0579369289074452	chr6	121920364	122010114	-	NA	Btbd7
RragB	542.06679468243	0.416018108097433	0.144085687055935	2.88729655663809	0.00388567801595381	0.0579369289074452	chrX	18184618	18234639	-	NA	RragB
Ncmap	156.292692223743	1.12626894005687	0.390377277067786	2.88507811857424	0.00391316548222954	0.0581648774797181	chr5	147608041	147623266	-	NA	Ncmap
Acyp1	215.87789628953	0.698770372204218	0.242260182884113	2.88437977667375	0.00392185473594573	0.0582389873252903	chr6	104919161	104932348	-	NA	Acyp1
Rbfox2	3119.82010304954	-0.395004181944289	0.137045533510002	-2.88228424398423	0.00394803409588535	0.0585724379168802	chr7	108810626	109054420	-	NA	Rbfox2
Dctn6	881.471521992193	0.430434561498295	0.149431079290876	2.88048887514511	0.00397058964545922	0.0588515483171458	chr16	58077594	58096604	+	NA	Dctn6
LOC687679	129.283344979021	0.597522830033502	0.207543771311298	2.87902077840374	0.00398912050597445	0.0590349636164751	chr1	87982658	87983067	-	NA	LOC687679
Ep400	1539.09430086957	-0.310362219175453	0.107805313600467	-2.8789139311414	0.00399047223224679	0.0590349636164751	chr12	45891885	46002523	+	NA	Ep400
Cenpf	81.5135087532319	-0.844144258075623	0.293283820193907	-2.87825034984033	0.00399887652477982	0.0591036957036535	chr13	101184126	101229714	-	NA	Cenpf
Reep3	3079.68652241791	-0.442568504368271	0.153805159715388	-2.87746201224479	0.00400888174676679	0.0591959383564832	chr20	21493867	21578698	+	NA	Reep3
Grk5	1228.43652013108	-0.342907230543968	0.11925537573644	-2.87540270974292	0.00403512479125529	0.0595275539092689	chr1	260028268	260223699	+	NA	Grk5
Mrgbp	623.191720866981	0.491660661733281	0.171184486253553	2.87210992358881	0.00407741110930826	0.0600950019728038	chr3	167697128	167700592	+	NA	Mrgbp
Atp5pf	2209.36581847198	0.371081984171778	0.129231696857271	2.87144712323645	0.00408597133583671	0.0601647801754382	chr11	23881593	23889581	-	NA	Atp5pf
Clpp	390.78648829632	0.373799993662303	0.130231830127774	2.87026599638165	0.00410126631473986	0.0603335023999991	chr9	1831679	1837700	+	NA	Clpp
Acer2	346.914193902861	0.76655664445498	0.267105237976759	2.86986751087854	0.00410643820492977	0.0603531282343229	chr5	101391829	101442615	+	NA	Acer2
Snx32	535.133706176429	0.47997570570101	0.167318114348596	2.86864161462526	0.00412238608194852	0.0604181207126956	chr1	202801089	202818731	-	NA	Snx32
Bcr	532.999781769689	-0.630394760715957	0.21973563968155	-2.86887808290704	0.00411930546090828	0.0604181207126956	chr20	13471678	13596497	-	NA	Bcr
Pgap1	72.8283944693901	-1.12670771989621	0.392686923118733	-2.8692264844163	0.00411477042157107	0.0604181207126956	chr9	55975573	56044325	-	NA	Pgap1
Mtmr3	1771.79758077903	-0.267555154665465	0.0932862165817575	-2.86811025754245	0.00412931603296331	0.0604633369966304	chr14	79340522	79460947	-	NA	Mtmr3
Entpd2	1281.03394225446	0.61327224093982	0.213952455889623	2.86639495858933	0.00415175913783815	0.0607354085596677	chr3	8213574	8219094	+	NA	Entpd2
Alg10	107.232302571709	-1.4471799059676	0.505022935721143	-2.86557263760924	0.00416255764707181	0.0608367858344343	chr7	121335041	121340308	+	NA	Alg10
Exoc3l2	30.5226743536028	1.38384117972056	0.483063337490907	2.86471994937229	0.00417378183644465	0.0608876559925127	chr1	79113783	79145359	+	NA	Exoc3l2
Atg9b	217.689367170451	1.04531074826056	0.364869684632104	2.86488791008917	0.00417156875026687	0.0608876559925127	chr4	10784933	10793832	+	NA	Atg9b
Igf1r	545.197839536726	-0.783803067091572	0.273691162977008	-2.86382307183742	0.00418561732557035	0.0609759935243124	chr1	121549838	121838545	+	NA	Igf1r
Frem2	109.24138570708	-1.11671282130535	0.389958129691246	-2.86367365180852	0.00418759207721337	0.0609759935243124	chr2	137602783	137740785	-	NA	Frem2
Irs1	190.382478340494	-0.918001772639087	0.320696043097523	-2.86252915306449	0.00420274595201675	0.0611400396312816	chr9	83552963	83605797	-	NA	Irs1
Kalrn	1273.13740725595	-0.547969816564935	0.191458274103049	-2.86208480219559	0.00420864282722601	0.0611692394648393	chr11	66198154	66803166	+	NA	Kalrn
Sdhaf1	769.855266146306	0.391798404287047	0.137030035682973	2.85921551676084	0.00424690147974452	0.0615546291893662	chr1	85576206	85577156	-	NA	Sdhaf1
LOC100360573	659.859794671459	0.514988832904254	0.180092287505489	2.85958293960011	0.00424198476756904	0.0615546291893662	chr19	34343913	34344569	+	NA	LOC100360573
Lrp6	2265.25797034112	-0.644026202748557	0.225231176634111	-2.85940078266687	0.00424442167646774	0.0615546291893662	chr4	167266580	167400155	-	NA	Lrp6
Sowahc	292.668185570961	-0.424086019442644	0.148395110160032	-2.85781666919686	0.00426566765598212	0.0617560586289897	chr20	27195197	27199664	+	NA	Sowahc
B4galt1	492.538679994119	-0.694395736064485	0.243000081769692	-2.85759466008168	0.00426865291426376	0.0617560586289897	chr5	55935613	55982461	-	NA	B4galt1
Usp32	771.277395768503	-0.494614440713965	0.173192753694168	-2.85586105748615	0.00429202913883566	0.0619264991858064	chr10	69855884	70029075	-	NA	Usp32
Crygn	43.6931631753012	1.68293545696247	0.589304531482773	2.85579928042971	0.00429286429020663	0.0619264991858064	chr4	10394019	10401543	+	NA	Crygn
Rassf3	6159.4963940024	-0.649317508944348	0.227387600121243	-2.85555372675613	0.00429618533713054	0.0619264991858064	chr7	56935893	57000591	-	NA	Rassf3
Hcfc1	1612.60154966867	-0.424344999901415	0.148582231374379	-2.85596060831933	0.00429068364150481	0.0619264991858064	chrX	151687778	151712688	-	NA	Hcfc1
Arl2	698.61558586606	0.46611259407946	0.163266902091457	2.854911731089	0.00430487916520075	0.0619949906153361	chr1	203434128	203446156	-	NA	Arl2
Appl1	546.880562701526	-0.495440741766842	0.173570711084813	-2.85440290398276	0.00431178096908296	0.0620375732111607	chr16	2118502	2166741	-	NA	Appl1
Selenos	1857.56044564571	0.361491382817389	0.126700762374597	2.85311134710164	0.00432934490900802	0.0620470986283881	chr1	119659778	119669546	+	NA	Selenos
Bptf	1503.46464636715	-0.395773978659013	0.138723594835372	-2.85296801260587	0.00433129811471695	0.0620470986283881	chr10	91980278	92082731	-	NA	Bptf
Uqcr10	1702.41103195749	0.362937711674593	0.127215210385833	2.85294274618446	0.00433164250068385	0.0620470986283881	chr14	79566150	79569017	-	NA	Uqcr10
Rtca	669.863029936125	0.351471517520847	0.123149320371907	2.85402726104712	0.00431688267957295	0.0620470986283881	chr2	204455174	204476450	-	NA	Rtca
Phyhipl	47.8649311508959	1.57328755608779	0.551524731219958	2.85261470071834	0.00433611607481867	0.0620470986283881	chr20	18024725	18065639	+	NA	Phyhipl
Chn1	386.351265413714	0.548381896370191	0.192230008068855	2.85273824768174	0.00433443076658878	0.0620470986283881	chr3	58509821	58676774	-	NA	Chn1
Furin	1318.17062682891	-0.669208493329319	0.234651420422714	-2.85192602765315	0.00434552117698159	0.0620811469481324	chr1	134348141	134361182	-	NA	Furin
Plxna1	792.377817299101	-0.484629615633723	0.169934430642287	-2.85186241423829	0.00434639086798256	0.0620811469481324	chr4	121737933	121782901	-	NA	Plxna1
Sptbn1	11252.2169784624	-0.726109410974089	0.254650316340492	-2.8513980324423	0.00435274444710962	0.0621154801953229	chr14	103842683	104008507	-	NA	Sptbn1
B3gnt2	1166.54538145469	-0.358470786395742	0.125739362554335	-2.85090348092738	0.00435952005929909	0.0621557683159905	chr14	96808472	96833674	-	NA	B3gnt2
Mrps35	420.943581852389	0.541765691189834	0.190053496497951	2.85059575947172	0.00436374082680934	0.0621595907992786	chr4	179958066	179988752	+	NA	Mrps35
Fis1	2613.3616917566	0.432831586601614	0.151925066582509	2.84898072673576	0.00438595373147918	0.062190156330311	chr12	19708557	19723392	-	NA	Fis1
Stox2	311.622530306694	-0.593528703181755	0.208350707695818	-2.84870020239278	0.00438982244945545	0.062190156330311	chr16	44848178	45087238	+	NA	Stox2
Pcbd2	445.120603422224	0.622363009291921	0.218638041344552	2.84654493547689	0.00441964911258848	0.062190156330311	chr17	8845160	8896343	-	NA	Pcbd2
Mrpl32	237.334961590513	0.503733699412896	0.176784484063336	2.84942257281145	0.00437986648853254	0.062190156330311	chr17	50565132	50568000	+	NA	Mrpl32
Yme1l1	1393.05044502243	-0.646470524867882	0.226856212588393	-2.84969284064015	0.00437614682754211	0.062190156330311	chr17	85287606	85326068	+	NA	Yme1l1
LOC102553609	13.1896954161309	-2.03797304651738	0.715691811114033	-2.84755674840698	0.00440562387091001	0.062190156330311	chr19	10982240	10996806	-	NA	LOC102553609
Phlpp2	172.218000907849	-0.949332809136264	0.33351705795981	-2.84642954979131	0.00442125109864478	0.062190156330311	chr19	37835124	37901804	+	NA	Phlpp2
Sh3d19	1849.56604052273	-0.351885254615867	0.123551847263316	-2.84807764845411	0.00439841915711811	0.062190156330311	chr2	171356243	171516042	+	NA	Sh3d19
Tnks1bp1	2220.60043857044	-0.384612881006736	0.135117580942855	-2.84650508337179	0.00442020234978789	0.062190156330311	chr3	70135334	70160071	+	NA	Tnks1bp1
Nrsn2	26.20723134305	1.67576739148007	0.588343356654596	2.84828131825729	0.00439560504853253	0.062190156330311	chr3	140838812	140847291	-	NA	Nrsn2
Id1	3021.27152677097	0.389126288387952	0.136606842478175	2.84851242682166	0.0043924137947745	0.062190156330311	chr3	141210665	141212420	+	NA	Id1
Ncoa3	1784.29373795322	-0.430198798418036	0.151098720567381	-2.84713726762625	0.00441143359986085	0.062190156330311	chr3	154738565	154821395	+	NA	Ncoa3
Tcfl5	50.9441491568978	0.943589207053513	0.331364886014063	2.84758357592985	0.00440525255086504	0.062190156330311	chr3	167734470	167754174	-	NA	Tcfl5
Piga	106.48447861375	-1.33659592188722	0.469157813714586	-2.84892606030504	0.00438670739501626	0.062190156330311	chrX	30043032	30055861	-	NA	Piga
Col4a2	14473.1093545533	-0.65074067458508	0.228703541900179	-2.84534585331916	0.0044363225712473	0.062290722103067	chr16	78047590	78183360	-	NA	Col4a2
Atl2	555.799740365776	-0.406664538211295	0.142920250457109	-2.84539480521928	0.00443564077152156	0.062290722103067	chr6	15139070	15180421	+	NA	Atl2
Fkbp7	732.379582753555	0.432550041627637	0.152083158949475	2.84416791849609	0.0044527574564418	0.0624657125423762	chr3	61609383	61623710	-	NA	Fkbp7
Vcam1	2245.51649443967	0.327423870252114	0.115151536515595	2.84341729307078	0.00446325915887831	0.0625572313124066	chr2	204038119	204057852	-	NA	Vcam1
Cpne7	85.1521981227567	1.46176103006332	0.514186253597767	2.84286291170828	0.00447102969178379	0.0626103409910881	chr19	51164315	51182677	+	NA	Cpne7
Uggt1	1332.6224402539	-0.414792291636122	0.146011208729591	-2.84082499723912	0.00449969975789769	0.0629557636945721	chr9	38355228	38468473	-	NA	Uggt1
Rps28	1345.98111870821	0.547201912875181	0.192646732367967	2.84044222369675	0.00450510328861901	0.062975337170509	chr7	14607800	14609170	-	NA	Rps28
Zcchc9	434.155987550956	-0.51729539324084	0.182207239597288	-2.83904961396791	0.00452481209469902	0.0631946669637982	chr2	23038155	23048249	-	NA	Zcchc9
Smim29	254.014086526569	0.552883095844976	0.194776790569523	2.83854710937765	0.00453194290894035	0.0632380959946725	chr20	5618844	5620922	-	NA	Smim29
Snrk	891.866730199749	-0.374802824028109	0.13213677446758	-2.83647626134592	0.00456143691636561	0.0635932242435864	chr8	121779703	121833949	+	NA	Snrk
Crkl	443.169525258215	-0.572273309084048	0.201848172676929	-2.83516715308594	0.00458017144438486	0.0637978530862677	chr11	83528787	83563214	-	NA	Crkl
Xkr7	54.8068190606527	-1.41837967308287	0.500476417062518	-2.83405895807811	0.00459608515867725	0.0639628630135916	chr3	141500907	141525062	+	NA	Xkr7
Tex9	397.469530597036	0.662481741168306	0.233827481475183	2.8332073586424	0.00460834815982153	0.0640768197713115	chr8	73168518	73213935	-	NA	Tex9
Arhgap45	801.059868396849	0.501628521160145	0.177195354094946	2.83093495155274	0.00464121589834615	0.06447682086342	chr7	9674872	9690286	-	NA	Arhgap45
Map3k2	805.773731940346	-0.361129394653475	0.127586349506884	-2.83047046999326	0.00464796015751667	0.0645135228924159	chr18	23807217	23879722	+	NA	Map3k2
Evl	519.325090903208	0.449435013067491	0.158803385164104	2.83013496597101	0.00465283718488142	0.064524265934255	chr6	127473118	127594342	+	NA	Evl
LOC120102435	269.62350577731	0.540014885262042	0.190839748205613	2.829677204773	0.00465949886770566	0.0645597173511358	chr4	181090807	181122802	-	NA	LOC120102435
S100a13	263.693919143246	0.598796544405058	0.211678222081813	2.82880562070115	0.00467220668973364	0.0646788049319993	chr2	175999438	176005933	+	NA	S100a13
Abhd2	223.030373503061	-1.11879246846852	0.395637883557293	-2.82781936453894	0.00468662428383452	0.0648213311236426	chr1	133217402	133298564	+	NA	Abhd2
Capn2	5440.74908212104	-0.356061127423853	0.125993124779873	-2.82603616702055	0.00471279425638409	0.0649547786817671	chr13	94150243	94200969	-	NA	Capn2
Chchd1	496.933189879981	0.367895966674812	0.130143197987875	2.82685512852611	0.00470075890312143	0.0649547786817671	chr15	3592718	3593901	-	NA	Chchd1
Snrpd3	811.539177667792	0.413298448304205	0.146218311074788	2.82658475033821	0.00470472926615812	0.0649547786817671	chr20	13130111	13145947	-	NA	Snrpd3
Ccr2	58.4132000943175	1.20751161059896	0.427268148215387	2.82612129090944	0.00471154198893157	0.0649547786817671	chr8	123734464	123742483	+	NA	Ccr2
Rtn4	2881.42601189281	-0.47330403436313	0.167504713381643	-2.82561621585391	0.00471897661777879	0.0649830352812515	chr14	103450073	103497687	+	NA	Rtn4
Adgrg2	199.000465165391	-0.923917904831777	0.327017612891437	-2.82528484219136	0.0047238601558017	0.0649933725373032	chrX	34297401	34422590	-	NA	Adgrg2
Dgkg	1014.87519721735	-0.676260838050562	0.239388011697965	-2.82495699452067	0.00472869623185353	0.0650030392850774	chr11	78384211	78579158	+	NA	Dgkg
C4b	778.492115288016	-0.504385466727061	0.178568568936048	-2.82460384675929	0.00473391052234686	0.0650178837331238	chr20	4197370	4211684	+	NA	C4b
Glp2r	13.6142829256813	-2.04824864019873	0.725609096441996	-2.82279901153701	0.00476064059612647	0.0652142983588316	chr10	52402747	52465908	-	NA	Glp2r
Ppp1r12b	18812.5491741985	-0.790271749528891	0.279960409053219	-2.8227982385133	0.00476065207401365	0.0652142983588316	chr13	46199417	46397108	-	NA	Ppp1r12b
LOC120096945	125.122256752694	-1.0218367093354	0.361944860108417	-2.82318336839849	0.00475493675112698	0.0652142983588316	chr15	18667781	18692571	+	NA	LOC120096945
Anp32b	2177.57013230852	0.33776280418078	0.119677164482882	2.82228281092915	0.00476831074167672	0.065262362683732	chr5	60743076	60765726	+	NA	Anp32b
Tmem238	329.086406342838	0.738656441513175	0.261749376522718	2.82199885755626	0.00477253472784279	0.0652633748957007	chr1	69057082	69062474	+	NA	Tmem238
RGD1307929	3469.11116163602	-0.523496884657204	0.185558494770519	-2.82119600778512	0.00478449595573986	0.0653700985229931	chr10	63155998	63185213	+	NA	RGD1307929
Dgkh	573.218508749739	-0.835985073344003	0.296490127138119	-2.81960509583701	0.0048082782752652	0.0656330911923234	chr15	53981078	54150470	-	NA	Dgkh
Chn2	1183.57974198828	-0.367736188297369	0.13043293744528	-2.81935066019382	0.00481209170448613	0.0656330911923234	chr4	83148615	83407711	+	NA	Chn2
MGC105649	148.644252124041	0.957651166761007	0.339730473782946	2.81885565371109	0.00481951860246752	0.0656774259466241	chr3	109719951	109723507	+	NA	MGC105649
Tshz1	775.767788769983	-0.482771193037968	0.171295724880793	-2.81834933927239	0.00482712588945123	0.0656969941443579	chr18	77376398	77452315	-	NA	Tshz1
Nt5c3a	783.349144968655	0.442075205714436	0.156864154107409	2.81820412209493	0.00482930975651009	0.0656969941443579	chr4	86161641	86204671	-	NA	Nt5c3a
Arfgef2	846.374331588122	-0.483847550690138	0.171731781209569	-2.81746073605144	0.00484050327038007	0.0657923547363846	chr3	155547503	155633652	+	NA	Arfgef2
Plekhg3	2177.03182882674	-0.536983725564149	0.190694625097867	-2.81593529596632	0.00486354607808865	0.0660484677236805	chr6	95265755	95308952	+	NA	Plekhg3
Ccn3	5535.00855540302	-0.526140785275264	0.186893544284755	-2.81518972358738	0.0048748445207862	0.0661447842397617	chr7	86093999	86101022	+	NA	Ccn3
Mtx3	697.956803426067	-0.454928039731127	0.161672913005897	-2.81387915435489	0.0048947625226496	0.0663006334463287	chr2	24066331	24079708	+	NA	Mtx3
Eloa	813.263909343164	-0.422238086931645	0.150055320415151	-2.81388281177542	0.00489470683496852	0.0663006334463287	chr5	148231599	148246760	-	NA	Eloa
Cd300le	207.80414576557	0.596216723486867	0.212051054244235	2.81166592456625	0.00492856633370062	0.0667010621030773	chr10	100271075	100280400	-	NA	Cd300le
Fmo1	793.120918740162	1.30948941414266	0.465836328949209	2.81105043287733	0.00493800451020276	0.066771331837875	chr13	75182183	75214439	-	NA	Fmo1
Numa1	3417.6701759225	-0.434247067935354	0.154558287580267	-2.80960066738469	0.00496030038100973	0.0670151922609614	chr1	156297906	156372855	+	NA	Numa1
Epha4	477.612774320687	-0.511340034341617	0.182015404488071	-2.80932284704029	0.00496458334653126	0.067015483010773	chr9	78815459	78958139	-	NA	Epha4
Thbs2	3196.27255119376	-0.448508041523136	0.159735625285418	-2.80781472963051	0.00498789136366051	0.0671673975612685	chr1	55670393	55699789	-	NA	Thbs2
Gtf2h4	221.063558170806	0.684987074215367	0.24393656026508	2.80805416568557	0.00498418427396432	0.0671673975612685	chr20	3071327	3076990	+	NA	Gtf2h4
Maob	1643.51610928194	0.698760828231281	0.248867213681864	2.80776570723588	0.00498865066460394	0.0671673975612685	chrX	5907326	6010996	+	NA	Maob
Ddb1	3946.19222500423	-0.518555119252774	0.184770067695195	-2.80648876585469	0.00500846588610744	0.067281251609111	chr1	207252889	207278685	+	NA	Ddb1
Prex1	612.273307437007	-0.47060520430053	0.167675502344801	-2.80664257878767	0.0050060752957169	0.067281251609111	chr3	155306949	155456688	-	NA	Prex1
Pi15	182.563807804184	-2.18356872042885	0.778069241128229	-2.80639383361639	0.00500994185643323	0.067281251609111	chr5	1395093	1423213	-	NA	Pi15
Fam166b	27.3577872500647	1.68351799942852	0.600021597233916	2.80576233787165	0.00501977012571135	0.0673557209871473	chr5	57675536	57680133	-	NA	Fam166b
Szrd1	1371.11521437298	-0.375382179752272	0.133847892818606	-2.80454306636713	0.0050387955663339	0.0675350085944322	chr5	153418747	153443286	-	NA	Szrd1
Tma7	1129.58236909345	0.430063296452089	0.153355458649731	2.80435597297106	0.0050417207229978	0.0675350085944322	chr8	109726212	109730902	-	NA	Tma7
Nmrk1	136.338854006157	0.591752937659505	0.211148136818183	2.80254870621499	0.00507005601157632	0.0677991899990862	chr1	216049349	216076792	+	NA	Nmrk1
Sec24c	2352.55877679669	-0.327261556601272	0.116772859337332	-2.80254811313545	0.00507006533377371	0.0677991899990862	chr15	3602459	3624524	-	NA	Sec24c
Tbx3	170.68665824524	0.834782566127131	0.298137581672029	2.79999106937631	0.00511040204246235	0.0682805289037917	chr12	36879923	36894849	-	NA	Tbx3
Acvr2a	212.332768457093	-0.771356574711227	0.275546149845443	-2.79937344486174	0.00512018829968069	0.0683532098478596	chr3	33204960	33292673	+	NA	Acvr2a
RGD1310852	62.5671953687606	-0.963213734783065	0.344183470525774	-2.79854733672033	0.00513330445753082	0.068470183120551	chr7	89558889	89569810	-	NA	RGD1310852
Ndufc2	1348.7815307261	0.350791794510269	0.125394144249164	2.79751336564193	0.00514976364964965	0.0685216432145613	chr1	151711964	151718188	+	NA	Ndufc2
Nasp	493.58151700629	0.357967398624343	0.127947579989073	2.79776607462927	0.00514573652255215	0.0685216432145613	chr5	130057362	130083003	-	NA	Nasp
Grip1	136.009934701957	0.611357164998509	0.218538228365705	2.79748385246107	0.00515023415233445	0.0685216432145613	chr7	54934855	55592274	+	NA	Grip1
Mt3	352.11618309811	0.937396734745449	0.33513723101561	2.7970534097472	0.00515710073839935	0.0685550010245716	chr19	10848753	10850158	-	NA	Mt3
Acan	54.0924374251634	1.09174475168336	0.390462522592755	2.79602955088735	0.00517346698015193	0.068656490911282	chr1	132981033	133044416	+	NA	Acan
Sra1	1274.36604236665	0.439691872307305	0.157241708057553	2.79628018379431	0.00516945631544195	0.068656490911282	chr18	28269191	28273023	-	NA	Sra1
Enkd1	121.338789629139	0.849755158450203	0.303976640615234	2.79546203527461	0.00518255884216798	0.0687191571264196	chr19	33592073	33596552	-	NA	Enkd1
Ankrd11	2410.63612587365	-0.342480285939401	0.122541170248993	-2.79481814351463	0.00519289176658808	0.0687981600011492	chr19	50940283	51098962	-	NA	Ankrd11
Mrpl42	395.770919187624	0.470442271678126	0.168373126238655	2.79404607010333	0.00520530624064511	0.0689045841249033	chr7	30117976	30141757	-	NA	Mrpl42
Selenow	2727.86755492552	0.504937490374871	0.180750910053517	2.79355434628445	0.00521322683406212	0.0689513920878561	chr1	76599440	76604514	-	NA	Selenow
Mb21d2	251.497923397746	-0.482862328036192	0.172905891179713	-2.7926308626137	0.00522813156772635	0.0689744941560945	chr11	71825747	71924770	+	NA	Mb21d2
Med28	522.358116407068	0.393015890663095	0.1407196688094	2.79289948582398	0.00522379210866094	0.0689744941560945	chr14	65594784	65603583	-	NA	Med28
Myl12b	2863.29871904562	0.44132994223949	0.158007456542541	2.7930956671065	0.00522062496518564	0.0689744941560945	chr9	110873854	110888187	-	NA	Myl12b
LOC100910788	3569.36022847857	0.47224414288656	0.169173497773319	2.79147826995536	0.005246788053388	0.069023933461722	chr12	26828737	26834762	+	NA	LOC100910788
Klrb1c	13.4865157494559	2.29522486384405	0.822156789150403	2.79171186583022	0.0052430020924204	0.069023933461722	chr4	162380772	162394688	+	NA	Klrb1c
Magohb	88.0885676813154	0.882601875664209	0.316195998846045	2.79131260004952	0.0052494746137711	0.069023933461722	chr4	165034130	165041977	-	NA	Magohb
Vps13d	1372.10667904252	-0.370533227338369	0.132752761539465	-2.79115268896472	0.00525206896572696	0.069023933461722	chr5	156830508	157055895	-	NA	Vps13d
Il18	577.560142699546	0.650683909423367	0.233132760262164	2.79104450482058	0.00525382477131383	0.069023933461722	chr8	50904629	50932887	+	NA	Il18
Rpl22l1	1181.61456967581	0.568240303496911	0.203729673575357	2.78918771882647	0.00528404277741356	0.069305134877069	chr2	111754686	111756623	+	NA	Rpl22l1
Hoxd8	28.9454328565669	-1.30151407204171	0.466606546479546	-2.78931807078442	0.00528191626992442	0.069305134877069	chr3	59607863	59610358	+	NA	Hoxd8
Psmc5	2039.30183783356	0.370304810061517	0.132782768062146	2.78880170571685	0.0052903445708702	0.069329965601254	chr10	91187762	91193697	+	NA	Psmc5
Tmem256	505.821528169581	0.510608892079476	0.183179365226707	2.78748040996613	0.00531196658620984	0.0695553593128525	chr10	54559029	54560146	+	NA	Tmem256
Nol7	1163.98815805926	0.299972028127836	0.107672592263739	2.78596457855374	0.00533687031441984	0.0696381202255196	chr17	21303649	21307042	-	NA	Nol7
Ces2g	177.82564320851	-0.837900167184695	0.300780894107833	-2.78574930655103	0.00534041557465242	0.0696381202255196	chr19	32946747	32954337	+	NA	Ces2g
Gimap6	142.743407857625	-0.662723100616551	0.237851616647602	-2.78628798053719	0.00533154828375588	0.0696381202255196	chr4	77653702	77659112	-	NA	Gimap6
A3galt2	1075.85870309488	-0.601433175185129	0.215813727892494	-2.7868161171134	0.00532286736402443	0.0696381202255196	chr5	141101328	141113760	+	NA	A3galt2
Txlna	825.098668435985	-0.526705966769183	0.189071611645306	-2.78574854355858	0.00534042814396392	0.0696381202255196	chr5	141969336	141985054	-	NA	Txlna
Prkar1a	8946.46099011781	-0.340311551875241	0.122226656247566	-2.78426623392162	0.00536489777756845	0.0697845725178508	chr10	94621041	94639534	+	NA	Prkar1a
Hspa13	267.282329244796	-1.06376814321947	0.382064704284115	-2.78426175276432	0.00536497190474893	0.0697845725178508	chr11	14375668	14389853	-	NA	Hspa13
Hsbp1	3769.90244431698	0.428906136655804	0.154024924823639	2.78465408859578	0.0053584853993875	0.0697845725178508	chr19	47401038	47405373	+	NA	Hsbp1
Cpd	998.597977625609	-1.33145962685558	0.478283780516979	-2.78382767949271	0.00537215671821841	0.0698202781410767	chr10	61623527	61687491	-	NA	Cpd
Cibar1	454.241861030162	0.392312636727354	0.140981314758469	2.78272789127743	0.00539039940509715	0.0699995219195358	chr5	25613992	25632440	-	NA	Cibar1
Sarnp	1333.36517705061	0.550752146549107	0.197966359823421	2.78204916754725	0.00540168559651123	0.0700882076656235	chr7	1251095	1305335	+	NA	Sarnp
Tsr3	439.354621940314	0.605708108002056	0.217852719438535	2.78035596509021	0.00542993415852746	0.0703074925789746	chr10	14257149	14259712	+	NA	Tsr3
Kirrel1	2147.64939394444	-0.498527924441161	0.179301228421954	-2.78039324565007	0.00542931075472873	0.0703074925789746	chr2	172521643	172615057	-	NA	Kirrel1
Pla2g7	144.63465980659	1.16918060457137	0.420533383147229	2.78023256042443	0.00543199818666248	0.0703074925789746	chr9	17362213	17404476	-	NA	Pla2g7
Prdx6	1996.45548198636	0.388190220515988	0.139713473821774	2.77847375702063	0.00546149247108762	0.0706311106910559	chr13	73528745	73539295	-	NA	Prdx6
RGD1563072	557.650600021319	0.428274323289157	0.154317892587456	2.77527327588693	0.00551553410134061	0.0712713962840447	chr5	138900044	138905267	+	NA	RGD1563072
Hyal1	736.779775992168	-1.39734819535221	0.503659448220785	-2.77439091093882	0.00553051787763162	0.0714063416614408	chr8	108250653	108254526	+	NA	Hyal1
Ak3	4877.05965815259	0.404056951983144	0.145802176583859	2.77126831334201	0.00558383938863325	0.0718332223983914	chr1	226737471	226764647	-	NA	Ak3
Vps16	875.243598526744	0.461428241818622	0.166513391709139	2.77111790879037	0.00558641936876718	0.0718332223983914	chr3	117622533	117644041	+	NA	Vps16
Sec61b	1000.47983329768	0.437423486489961	0.157828658401321	2.77150861523321	0.00557971957607684	0.0718332223983914	chr5	61773593	61781804	+	NA	Sec61b
Rpl4	13157.554565741	0.352272207214294	0.127112483118657	2.77134234633318	0.00558256985088855	0.0718332223983914	chr8	64671176	64676301	+	NA	Rpl4
Efhd1	1428.20054347107	-0.548572041747518	0.197952732160176	-2.77122743273699	0.00558454053193142	0.0718332223983914	chr9	87938258	87984917	+	NA	Efhd1
Lrch2	300.275928629362	0.609585147716846	0.220070351256333	2.76995580838973	0.00560638986742759	0.0720311168751358	chrX	111091727	111174225	-	NA	Lrch2
Tmem120a	623.411533190875	0.396511080359207	0.143208277391958	2.76877208203521	0.00562679820201161	0.0722343089998649	chr12	20942242	20950908	+	NA	Tmem120a
Exosc7	250.849613204435	0.525513220177091	0.189857742430533	2.76793147042381	0.00564133165072699	0.0723618120222941	chr8	122773606	122798943	+	NA	Exosc7
LOC681355	152.60470161118	0.639693414726615	0.231134262766513	2.7676269501109	0.00564660489396619	0.0723704226263344	chrX	17643706	17654820	+	NA	LOC681355
Endod1	8441.98734560162	-0.629930962988252	0.227696248235746	-2.76654080982508	0.00566544933648728	0.0725528145485334	chr8	11209122	11238680	-	NA	Endod1
Glipr2	61.2985545273407	-1.21141154977744	0.437930191434302	-2.76622067505747	0.00567101446192857	0.0725649905844497	chr5	58170416	58200947	+	NA	Glipr2
Cblb	560.16992701048	-0.47696696476356	0.172457654286766	-2.76570481453059	0.00567999239962282	0.0725950432245524	chr11	48589877	48756940	-	NA	Cblb
Pkhd1l1	947.348279709163	-0.458167963594855	0.16566942304595	-2.76555537630971	0.00568259558752537	0.0725950432245524	chr7	75620383	75795335	+	NA	Pkhd1l1
Fam160b1	799.966280520323	-0.280898661215831	0.101598867659805	-2.76478141622991	0.00569609506500053	0.0727084342469142	chr1	256417532	256444109	+	NA	Fam160b1
Fbxw8	1295.36248624797	-0.39112834223899	0.141537004525843	-2.76343521292747	0.00571964458179897	0.0729190605885412	chr12	38426442	38518712	+	NA	Fbxw8
Nup155	263.854870999864	-0.580126898987168	0.209999493028743	-2.76251571192015	0.00573578010606801	0.0729190605885412	chr2	57201309	57252918	+	NA	Nup155
Atg13	1222.32446011176	-0.607295762275199	0.219801492158725	-2.76292829639506	0.00572853494917603	0.0729190605885412	chr3	77647068	77681028	-	NA	Atg13
Casz1	219.864945240208	-0.712454976941043	0.25789232922822	-2.7626063135463	0.00573418839570731	0.0729190605885412	chr5	159243964	159393935	+	NA	Casz1
Errfi1	3614.14792571506	-0.555026856694484	0.200868548445479	-2.76313470172327	0.00572491348296338	0.0729190605885412	chr5	161323980	161337289	+	NA	Errfi1
Osbp	1453.72940396456	-0.336363534422095	0.121842859719404	-2.7606339443831	0.00576892963985181	0.0730838988847585	chr1	208888696	208918511	+	NA	Osbp
Arhgef18	587.345735532127	-0.508325703955199	0.184139906297876	-2.76054068982146	0.00577057691164018	0.0730838988847585	chr12	1395034	1503081	+	NA	Arhgef18
Dusp27	180.136681666165	-0.70562931002427	0.255558124521082	-2.76113041346905	0.00576016702175308	0.0730838988847585	chr13	78349360	78378480	-	NA	Dusp27
Nadk2	1728.74881529658	0.702952007853591	0.2546507978981	2.76045476258387	0.00577209512719001	0.0730838988847585	chr2	58117673	58159815	+	NA	Nadk2
Cav1	7334.88286931999	-0.610186787802153	0.220983431621657	-2.76123319890718	0.00575835437176324	0.0730838988847585	chr4	45640623	45673708	+	NA	Cav1
Eogt	977.619320524259	-0.485914130818703	0.176047470404559	-2.76013128562465	0.00577781374866074	0.0730838988847585	chr4	129718896	129756558	-	NA	Eogt
LOC120102902	20.1434926988179	-1.5695015729739	0.568673280659746	-2.75993549609548	0.00578127751574715	0.0730838988847585	chr5	95553146	95562018	+	NA	LOC120102902
Iws1	839.44366100529	-0.507274171406746	0.183854701689435	-2.75910361141391	0.00579601550674668	0.0731762366265832	chr18	23695495	23737363	+	NA	Iws1
Uqcc2	464.988757503415	0.385047528405201	0.139560638596395	2.75899804040554	0.00579788826381296	0.0731762366265832	chr20	5202836	5214541	-	NA	Uqcc2
Ncapg2	161.981852805397	-0.650725638087751	0.235882073712186	-2.75869050940149	0.00580334676211226	0.0731863922862689	chr6	137342448	137418083	+	NA	Ncapg2
S100a1	544.573977769239	0.586655455891186	0.212724485077096	2.75781819699114	0.00581885502461978	0.0733231683631175	chr2	175993921	175998765	-	NA	S100a1
Prdx5	1223.1753049613	0.34537720171883	0.125261591995479	2.75724742290754	0.00582902264927563	0.0733337681460068	chr1	204099825	204103589	-	NA	Prdx5
Susd5	6096.63676742566	-0.667314453988279	0.242013005968336	-2.75734955366651	0.00582720214212516	0.0733337681460068	chr8	113996770	114036133	+	NA	Susd5
Aqp4	611.073699483964	2.46158470504965	0.893066421328497	2.75632880854246	0.00584542024843998	0.0734225869224978	chr18	6507902	6524558	-	NA	Aqp4
Gcdh	734.542357974143	0.36554247951557	0.132606910646472	2.75658695111374	0.00584080811434056	0.0734225869224978	chr19	23263214	23269689	+	NA	Gcdh
Ep300	1632.93380494843	-0.44895391438573	0.162962928215897	-2.75494506205083	0.00587019912806784	0.0736749812354308	chr7	113108475	113178529	+	NA	Ep300
Rac3	83.1421409234694	1.06238831696712	0.385750025232194	2.75408489300198	0.00588564993774231	0.073790425735035	chr10	106002807	106005244	+	NA	Rac3
Rpf2	251.210391808252	0.521656631538714	0.189441873816117	2.75365008290123	0.00589347416528068	0.073790425735035	chr20	43630002	43651477	-	NA	Rpf2
Pofut1	372.955251041096	-0.594249728615229	0.215794519568494	-2.75377581322964	0.00589121073719928	0.073790425735035	chr3	141708617	141735558	+	NA	Pofut1
Nup160	484.165915334883	-0.412194700391898	0.149763575924247	-2.7523027401562	0.00591777860840969	0.0740357886999609	chr3	76665785	76729296	+	NA	Nup160
Siva1	489.17925177655	0.616242936551074	0.223969137008125	2.75146363817404	0.00593296060890027	0.0741667237961571	chr6	131705311	131709697	+	NA	Siva1
Krt19	237.805204386236	0.936466154385521	0.340490306838337	2.7503460027429	0.0059532366679698	0.0742878437886025	chr10	85075834	85080552	-	NA	Krt19
Anapc11	1035.66908057481	0.432223350986742	0.157163625137599	2.75014877398204	0.00595682125253896	0.0742878437886025	chr10	105875208	105886307	+	NA	Anapc11
P2ry12	222.117281115412	0.539001382636948	0.195981610405475	2.75026509641279	0.00595470688555676	0.0742878437886025	chr2	143481467	143523340	-	NA	P2ry12
Ntn1	3318.18031715409	-0.528623276294054	0.192249716762624	-2.74966998753376	0.00596553117230065	0.0743252261900977	chr10	52899932	53098591	-	NA	Ntn1
Isca2	434.149137645666	0.41219429392771	0.14991802268563	2.74946458433525	0.0059692713136267	0.0743252261900977	chr6	104418508	104420019	+	NA	Isca2
LOC103694460	266.773654544689	0.758143787202904	0.275792771728315	2.7489617746391	0.00597843578246493	0.0743279210085042	chr20	54414723	54418200	-	NA	LOC103694460
Tnrc6b	1396.77124357974	-0.518766082011907	0.188733141765186	-2.74867507190302	0.00598366704799481	0.0743279210085042	chr7	112252350	112469829	+	NA	Tnrc6b
Ppan	453.170360296879	0.531992282000757	0.193540110124014	2.74874433862766	0.00598240280849734	0.0743279210085042	chr8	19423907	19427941	+	NA	Ppan
Cyth2	917.155969214356	0.385879995155999	0.140428535036282	2.74787453316593	0.00599829576550573	0.0744508281044539	chr1	96284251	96291090	-	NA	Cyth2
Micos10	1681.19137744144	0.723409689718554	0.263405431876018	2.74637346909024	0.00602581248062609	0.0747333809702886	chr5	151341123	151367403	-	NA	Micos10
Nudt2	522.963338249235	0.403742800187546	0.147087879261965	2.74490870500945	0.00605277334141532	0.0750086001316764	chr5	56628264	56643104	+	NA	Nudt2
Zfp324	243.436524472729	-0.503579971973543	0.183544122174645	-2.74364532084758	0.00607611477769276	0.0750933483447087	chr1	73591410	73600601	+	NA	Zfp324
Sfrp5	228.898837420464	0.818832496743345	0.298476802475895	2.74337064036819	0.00608120030731072	0.0750933483447087	chr1	241006761	241011224	-	NA	Sfrp5
Gstm5	3432.09096363069	0.673260713144235	0.245379906602357	2.7437483470693	0.00607420830261596	0.0750933483447087	chr2	195531626	195534562	+	NA	Gstm5
Spag4	66.9422367981377	0.788814564459496	0.287547755076412	2.74324716689191	0.00608348758687263	0.0750933483447087	chr3	144581005	144587879	+	NA	Spag4
Dnajc13	1024.53088980895	-0.380631045682072	0.138750614650866	-2.7432746632499	0.00608297816461194	0.0750933483447087	chr8	104767784	104877317	-	NA	Dnajc13
Gamt	575.849958895345	0.515898391342757	0.18816726885534	2.74170101145152	0.00611219496018792	0.0753294497993066	chr7	9448589	9451778	+	NA	Gamt
Smug1	128.884540169472	-0.731099598187837	0.26663758684649	-2.74192249800382	0.00610807515990504	0.0753294497993066	chr7	134288564	134302179	-	NA	Smug1
Lama2	3335.31366352517	-0.352507062284759	0.128656152382626	-2.73991609228601	0.00614548712773667	0.0755621036519053	chr1	17672674	18320641	+	NA	Lama2
Ldlrap1	626.874593482126	-0.58743928413168	0.214367284515816	-2.74034018511037	0.00613756222580967	0.0755621036519053	chr5	146955606	146978601	-	NA	Ldlrap1
Htr2c	18.0318633689059	1.77337332664765	0.647207032309112	2.74004026241895	0.00614316584227535	0.0755621036519053	chrX	110640776	110870288	+	NA	Htr2c
Exoc5	389.78582675459	-0.547843681865052	0.200012449774786	-2.73904790667742	0.00616173941356881	0.0756704648029379	chr15	22310681	22355695	-	NA	Exoc5
Lrrc4c	60.9563400749583	0.940016504951494	0.343205570257859	2.7389313764495	0.00616392378307029	0.0756704648029379	chr3	82305243	83684039	+	NA	Lrrc4c
Piezo2	119.252711498724	-0.88517283859917	0.323223571716991	-2.73857761640668	0.00617055931890652	0.0756928360757597	chr18	56468448	56844984	-	NA	Piezo2
Chga	22.2089647462012	2.32587447380608	0.849515680174091	2.73788292327864	0.00618360851432797	0.0757937860454573	chr6	121696050	121707399	+	NA	Chga
Psma7	2139.23063312311	0.362481406896075	0.132429924414666	2.73715633757419	0.00619728336422418	0.0759022415777176	chr3	167137278	167143626	-	NA	Psma7
Rhpn1	5485.8180001275	0.656558044560792	0.239909871992401	2.73668623599444	0.00620614550573186	0.0759516297456336	chr7	107391947	107402713	+	NA	Rhpn1
Nos1ap	97.6960105396453	-0.854487533726745	0.312272202966628	-2.73635477512567	0.00621240091265912	0.0759690643487382	chr13	82549785	82820949	-	NA	Nos1ap
Myom2	101.449486864141	-0.852740316855632	0.311708222888011	-2.73570042187177	0.00622476668798659	0.0760611351478455	chr16	74520147	74592658	-	NA	Myom2
LOC100360057	235.483538316198	0.45612199270494	0.16675214907837	2.73532902110049	0.00623179516481162	0.0760878965542139	chr4	119350405	119350886	-	NA	LOC100360057
Acap1	114.307524566	1.07161775694426	0.391841533679337	2.73482432268452	0.00624135764923617	0.07614553172373	chr10	54605322	54619472	-	NA	Acap1
Id3	4047.71382633492	0.361884569990447	0.132372217015812	2.73384081757292	0.0062600300108413	0.0762742161873653	chr5	148372783	148374353	+	NA	Id3
Arhgef12	3262.32853037648	-0.286897421672292	0.104946168673017	-2.73375793799757	0.00626160581825566	0.0762742161873653	chr8	43350069	43475404	-	NA	Arhgef12
Kcnmb4	45.0254931436165	1.17977743804919	0.431606606470447	2.73345546699822	0.00626735979528517	0.076285216827132	chr7	52066144	52119098	-	NA	Kcnmb4
Ddx23	1522.55205479371	-0.30131916053038	0.110259374188562	-2.73282124760724	0.00627944015600336	0.0763228098260845	chr7	129797619	129814909	-	NA	Ddx23
Plin3	1313.94250186403	0.331562734850666	0.121327834253163	2.73278375808494	0.00628015489730086	0.0763228098260845	chr9	1111177	1123117	-	NA	Plin3
Cox6a1	4300.03998782412	0.387695384944079	0.141896438135837	2.73224183804347	0.00629049483761048	0.0763894376959555	chr12	41261982	41265037	+	NA	Cox6a1
Fxyd7	157.161345979071	1.02748360045928	0.376139075308477	2.7316587611022	0.00630163717098431	0.0764656991905087	chr1	86277677	86286954	-	NA	Fxyd7
Zfp385d	443.628351500083	-0.646148980163862	0.236564128884419	-2.73139035580309	0.00630677224166755	0.0764690056071426	chr15	5040181	5849975	-	NA	Zfp385d
Bahcc1	464.302638183807	-0.458277845609196	0.167896567087978	-2.72952481136233	0.00634256760933956	0.0767846175708036	chr10	105526308	105583320	+	NA	Bahcc1
Itpr2	1093.22331270376	-0.509652074348484	0.186717474606129	-2.72953602989527	0.00634235180699765	0.0767846175708036	chr4	179028593	179434657	-	NA	Itpr2
Sesn3	4129.75074378919	-0.426891691872526	0.156432102167987	-2.72892639014786	0.0063540885629635	0.0768649205701261	chr8	11133821	11189436	+	NA	Sesn3
Actn4	17000.0930970768	-0.521966063791655	0.191394898880903	-2.72716810554314	0.0063880485350778	0.0772163345600565	chr1	84182782	84251867	-	NA	Actn4
LOC120096335	20.7881397001841	-2.10062021758471	0.770560490749833	-2.72609385350213	0.00640887720980762	0.077408604455787	chr13	94962639	94966002	-	NA	LOC120096335
Sgf29	343.027056293594	0.399677511076291	0.146654149093578	2.72530653613667	0.00642418128988126	0.0774847618055612	chr1	181238448	181271931	+	NA	Sgf29
Zbtb41	91.1464950255484	-0.950574683269588	0.348831049516638	-2.7250288774086	0.00642958633022745	0.0774847618055612	chr13	51042947	51065768	+	NA	Zbtb41
LOC100361087	130.986837122349	-0.791922978858779	0.290612925832775	-2.72500948328248	0.00642996401858434	0.0774847618055612	chr13	82533537	82538676	-	NA	LOC100361087
Tulp3	1243.21335312025	-0.30548334185052	0.112146648135957	-2.72396319397954	0.00645036945226455	0.0776711408930416	chr4	161590477	161632514	-	NA	Tulp3
Mlxipl	129.967156404287	-0.69964522453904	0.256887159522995	-2.72355078330185	0.00645842855534238	0.077708682066805	chr12	21542963	21577120	-	NA	Mlxipl
Fth1	37339.1093358328	0.526052127771717	0.193250349804263	2.72212768724371	0.00648630752246029	0.0778791876571732	chr1	206627141	206629430	+	NA	Fth1
LOC120097373	50.0285651024463	-1.44477729065588	0.530764355904834	-2.72206917171908	0.00648745617645281	0.0778791876571732	chr16	46429239	46438631	+	NA	LOC120097373
LOC108350502	206.783655931055	0.834308029246849	0.306463478333755	2.72237342531968	0.00648148570533096	0.0778791876571732	chr3	141273637	141274748	+	NA	LOC108350502
Megf8	1398.13997024235	-0.489772721104496	0.180013605272056	-2.72075391392945	0.0065133228829805	0.0780705149830421	chr1	80902235	80951614	+	NA	Megf8
Setd5	1880.44280754656	-0.369079298567316	0.135644908541762	-2.72092260988686	0.00651000002165322	0.0780705149830421	chr4	146217171	146294896	+	NA	Setd5
Rpap3	1408.96142325519	0.478605946359134	0.175999302596841	2.7193627434733	0.00654078345508298	0.0783399547712376	chr7	128810819	128840006	-	NA	Rpap3
Cfd	365.720509208435	0.863201679776208	0.31747402714901	2.71896787125535	0.0065485968606288	0.0783738464461557	chr7	9813147	9814871	-	NA	Cfd
Xrcc1	1668.38014675673	0.616767469771614	0.226985196253641	2.71721451421183	0.00658339232831886	0.078693770038475	chr1	80140494	80168705	+	NA	Xrcc1
Ca11	1307.62262709172	0.575611697852265	0.211848300793751	2.71709376801971	0.00658579465109996	0.078693770038475	chr1	96169899	96175191	+	NA	Ca11
LOC102553115	57.7114647616807	-1.09719709053166	0.40388403603288	-2.71661415813507	0.00659534458290157	0.078693770038475	chr17	80618763	80641022	+	NA	LOC102553115
Cd99	3758.92973823443	0.647764402832865	0.238439820148602	2.71667879311921	0.00659405685361289	0.078693770038475	chr20	54418238	54422882	-	NA	Cd99
Smg6	836.562461837548	-0.434219918874711	0.159888576480798	-2.71576574407028	0.00661226859950602	0.0787901658927668	chr10	59786257	60014395	+	NA	Smg6
Fndc3b	1846.8013327784	-0.554214566898215	0.204113826722959	-2.71522304880621	0.00662311465832445	0.0787901658927668	chr2	110311438	110617504	-	NA	Fndc3b
Sat1	1924.00637188973	0.396939049998547	0.146191159388421	2.71520556823757	0.00662346428273164	0.0787901658927668	chrX	40158353	40161641	+	NA	Sat1
Mecp2	1566.61623877367	-0.450804257584232	0.166028852097904	-2.71521637286512	0.0066232481801655	0.0787901658927668	chrX	151781176	151844687	-	NA	Mecp2
Ndufaf3	601.689250019571	0.373633470451221	0.137665098864748	2.71407548850347	0.00664610196460886	0.0789996972754641	chr8	109261361	109263194	-	NA	Ndufaf3
Mef2c	1424.74437860566	-0.55652256675129	0.205126776702917	-2.71306640554927	0.00666637461094592	0.079180821096477	chr2	13973298	14136065	+	NA	Mef2c
Vegfb	1235.68170653753	0.336853277066272	0.124234382990185	2.71143357385117	0.00669929625695391	0.0794908952992027	chr1	204172296	204178046	-	NA	Vegfb
LOC120097493	453.216235478919	-0.842578863923813	0.31079687968726	-2.71102742335013	0.00670750785101781	0.0794908952992027	chr16	58384354	58393888	-	NA	LOC120097493
S100a11	3592.17499307148	0.57109710621071	0.210657599664795	2.7110206663299	0.00670764454165344	0.0794908952992027	chr2	179191503	179197098	+	NA	S100a11
Fam53b	676.638049951179	-0.444008425383499	0.163900923498275	-2.70900502514968	0.00674853176132026	0.0795567358648109	chr1	187500060	187591186	-	NA	Fam53b
Npm1	3473.22802828542	0.309398092550399	0.1141947709419	2.7093893179033	0.0067407191546355	0.0795567358648109	chr10	17741511	17751626	-	NA	Npm1
Stmn3	56.6561953891478	1.58253317803715	0.584015451926319	2.70974538912851	0.00673348754357781	0.0795567358648109	chr3	168416809	168424946	-	NA	Stmn3
Slc35d1	220.340160346995	-0.543200846401486	0.200517031422632	-2.70900103870266	0.00674861284774626	0.0795567358648109	chr5	117928627	117981289	-	NA	Slc35d1
Zfp593	194.22483961057	0.656291189570997	0.242211304601613	2.70958116777604	0.00673682192219785	0.0795567358648109	chr5	146462669	146464998	-	NA	Zfp593
Kmt2a	2072.40845253429	-0.480008978127844	0.177148766166084	-2.70963771589476	0.00673567359196125	0.0795567358648109	chr8	45116770	45193320	-	NA	Kmt2a
Lhfpl1	38.398737043277	-1.03394417178459	0.381468322207907	-2.71043258795438	0.00671955062584429	0.0795567358648109	chrX	108815595	108873460	-	NA	Lhfpl1
Vps25	1992.14925239339	0.315896339710512	0.116638968250313	2.70832590899281	0.00676235797934099	0.0795994323226919	chr10	86196061	86201606	+	NA	Vps25
Dync2i2	329.639257203854	0.633281839692151	0.233820865676426	2.70840601782956	0.00676072570927799	0.0795994323226919	chr3	13306038	13322121	-	NA	Dync2i2
Sytl2	264.863165865626	0.916862962713252	0.338592989517811	2.70786162471631	0.0067718250526307	0.0796034274355225	chr1	144272869	144379310	+	NA	Sytl2
Mpc2	1325.64928232462	0.330310841504201	0.121984370823842	2.70781280645538	0.00677282118203797	0.0796034274355225	chr13	77728175	77747664	+	NA	Mpc2
Senp8	32.6887407008988	-1.16922358722922	0.431897673559818	-2.70717732186922	0.00678580017115644	0.0796964103746126	chr8	60135445	60148836	-	NA	Senp8
Gnl2	675.589597995165	0.476148901672595	0.175915427927543	2.70669211496739	0.00679572496769244	0.0797534110760681	chr5	137293140	137318528	+	NA	Gnl2
Mical2	4878.01578261827	-0.465006072160409	0.171895389705905	-2.70516895744548	0.00682696561362919	0.0800602992094949	chr1	166345852	166471715	+	NA	Mical2
Rgs2	363.347938513487	-0.511322797652071	0.189039503447495	-2.70484627988927	0.00683360041753528	0.0800783905858121	chr13	55799748	55802354	-	NA	Rgs2
Zbtb10	941.447386345888	-0.477522801269023	0.176587881543798	-2.70416518446417	0.00684762393252904	0.0801829739113564	chr2	92475253	92509857	-	NA	Zbtb10
Nubp1	471.891524707031	0.423387462127915	0.156620890814242	2.7032630189166	0.00686623901107131	0.0802813938201542	chr10	5260236	5270835	-	NA	Nubp1
Commd6	410.05544342668	0.477431492615827	0.176604324938913	2.70339637934105	0.00686348442181264	0.0802813938201542	chr15	78467332	78474382	-	NA	Commd6
Zfp286a	63.8278686577205	1.05749766775763	0.391307194191084	2.70247438190781	0.00688254879803764	0.080412304901887	chr10	47450468	47461267	-	NA	Zfp286a
Srsf6	2997.47096564202	0.46712438653939	0.172879010512574	2.70203065805616	0.00689174073581554	0.0804599219090091	chr3	151589545	151594869	+	NA	Srsf6
Klhl11	132.825390224468	-0.928178377197075	0.343589084885321	-2.70141985886098	0.00690441175351782	0.0804650245561218	chr10	85398486	85409049	-	NA	Klhl11
Adgrv1	111.667700669707	0.7663042736953	0.283677958799463	2.70131763827663	0.00690653436075544	0.0804650245561218	chr2	11331433	11911713	-	NA	Adgrv1
Ctsh	5006.08728675136	0.450066351494489	0.166612883691286	2.70126980293078	0.00690752786155185	0.0804650245561218	chr8	90608940	90627824	+	NA	Ctsh
Map2k2	2028.83108994541	0.40122957725671	0.148549460997436	2.70098305683947	0.00691348603400529	0.0804748196674813	chr7	8590728	8610279	-	NA	Map2k2
Atp7a	555.049379125116	-0.596209769283236	0.220804295877355	-2.70017286989017	0.00693034551508657	0.0806114005697126	chrX	71094143	71201550	+	NA	Atp7a
Nupr1	8163.61142838444	0.303486848778247	0.112427342567457	2.69940427166241	0.00694637368848259	0.0806292398741279	chr1	181213291	181215327	-	NA	Nupr1
Pcdhga7	106.872006906893	-1.2504016446361	0.463210561064981	-2.69942386840504	0.00694596460914125	0.0806292398741279	chr18	29543017	29667865	+	NA	Pcdhga7
Ascc3	584.77005513737	-0.466865164045554	0.1729539056249	-2.69936178867267	0.00694726058943427	0.0806292398741279	chr20	53510136	53795446	+	NA	Ascc3
Rex1bd	382.280436140537	0.547756718790802	0.202958929815055	2.69885498159624	0.00695784885206458	0.080686641187662	chr16	18921523	18924526	+	NA	Rex1bd
Coq10a	611.651085594165	0.599267111352603	0.222063121072009	2.69863410214016	0.00696246802058103	0.080686641187662	chr7	792088	798392	-	NA	Coq10a
Ptgs2	210.542104761383	-1.02576382566682	0.380308005137323	-2.69719230678944	0.0069926874703483	0.080862029858734	chr13	62164079	62169770	+	NA	Ptgs2
Nek3	99.8958219328185	0.731250839204868	0.271103477523582	2.69731264934166	0.0069901606405727	0.080862029858734	chr16	69867019	69892477	+	NA	Nek3
Megf10	448.179940102142	0.525744997462046	0.194924239621229	2.69717608484023	0.00699302814497509	0.080862029858734	chr18	50605230	50755441	+	NA	Megf10
Erh	1293.33234338522	0.469468177495821	0.174091593969681	2.696673439486	0.00700359151107821	0.0809246731103717	chr6	100280929	100291449	-	NA	Erh
Commd4	933.469823564975	0.545858706885424	0.202502277972081	2.69556822941361	0.0070268685145119	0.0810744932202598	chr8	57566235	57569794	-	NA	Commd4
Fam168b	2903.42608957389	-0.304089604076281	0.112806833926322	-2.69566650788988	0.00702479584541718	0.0810744932202598	chr9	37005568	37038631	-	NA	Fam168b
Wdr83	396.489320697181	0.543617613710355	0.201750149625369	2.69450909810874	0.00704924021005252	0.0811668271094479	chr19	23076947	23082569	+	NA	Wdr83
Selenoi	192.579785273511	-0.805419741717938	0.298897926327824	-2.69463141351665	0.00704665331783614	0.0811668271094479	chr6	26073126	26111326	-	NA	Selenoi
Scg2	80.1575302374522	2.46708397459293	0.915614735111746	2.69445639086601	0.00705035519722153	0.0811668271094479	chr9	80803073	80808646	-	NA	Scg2
Caln1	19.0139856186185	2.61650693213852	0.971247420520121	2.69396538601599	0.00706074969451908	0.0812270297703051	chr12	25811742	26303670	-	NA	Caln1
Cox8a	4363.20380775096	0.359451251396432	0.133462334094129	2.69327862303768	0.00707531144471928	0.0812766568663609	chr1	204402117	204404439	-	NA	Cox8a
Actr2	4003.42220151145	-0.384742563617803	0.142865998700068	-2.6930310019078	0.00708056847939173	0.0812766568663609	chr14	94296442	94333735	-	NA	Actr2
Fgf9	111.729359066951	0.985218496585928	0.365832572492366	2.69308577383849	0.00707940536089541	0.0812766568663609	chr15	32208992	32254952	+	NA	Fgf9
Iqgap2	217.900511802087	0.61045518863251	0.226733370445665	2.69239233480544	0.00709414367182383	0.0813730878067845	chr2	26894835	27170270	-	NA	Iqgap2
Rpl13a	15472.3760371091	0.490476254608956	0.182209582241824	2.69182470303899	0.00710622858104441	0.0814070753385481	chr1	95609373	95612557	-	NA	Rpl13a
Tmem216	399.328549194262	0.35250734698321	0.130972486444476	2.69146105837007	0.00711398030442024	0.0814070753385481	chr1	207196453	207201704	-	NA	Tmem216
Usf3	670.040670784211	-0.534963479566735	0.198751909729608	-2.69161428584272	0.00711071306733436	0.0814070753385481	chr11	56470737	56529736	-	NA	Usf3
Scx	71.3026713628078	1.25385044154298	0.465893476225888	2.69128138839844	0.0071178130860043	0.0814070753385481	chr7	108176607	108178626	+	NA	Scx
LOC120103010	44.1597281619981	-1.19756968049788	0.445235329185395	-2.68974540427634	0.00715065497056894	0.0817232558627669	chr5	148347097	148365131	-	NA	LOC120103010
Ppp1r16b	755.184645944165	-0.548616504618654	0.20398870744232	-2.68944546733687	0.00715708397129028	0.081737329362753	chr3	147323651	147419658	+	NA	Ppp1r16b
Arl6	302.893909237334	0.520692740578142	0.193767694806309	2.68720098620478	0.00720535824196817	0.0821777931326698	chr11	40711877	40738254	+	NA	Arl6
Nyap1	94.6026001030727	-0.755835498798512	0.281276024180527	-2.68716646219873	0.00720610306053362	0.0821777931326698	chr12	18956191	18967624	+	NA	Nyap1
Stk10	838.529715036237	-0.492861063218094	0.183437960457232	-2.68679973321554	0.00721401911341757	0.0822084525924672	chr10	17117859	17212065	+	NA	Stk10
LOC100362027	1297.99012633386	0.682755041074396	0.254184235611501	2.68606367122597	0.00722993098518239	0.0822103782490722	chr10	36831503	36831993	-	NA	LOC100362027
Tnks	1334.87245061469	-0.41874936204386	0.155871632079741	-2.68650142721055	0.00722046397282778	0.0822103782490722	chr16	57223173	57370740	+	NA	Tnks
Mvd	262.434963926149	0.601209130505701	0.223845241788418	2.68582492842967	0.00723509878524201	0.0822103782490722	chr19	50496365	50506389	-	NA	Mvd
Sharpin	938.481760327319	0.391065734518944	0.14559655724826	2.68595454391225	0.00723229273172055	0.0822103782490722	chr7	108070680	108075012	-	NA	Sharpin
Rpl22	2214.09398431268	0.584693016483463	0.217817436130727	2.68432604326749	0.00726761929409158	0.0825202751038875	chr5	162835250	162841977	+	NA	Rpl22
Meis1	90.8550325484969	-0.726913195313308	0.270894518760035	-2.68338096555297	0.00728819150589019	0.0826941555711609	chr14	93155425	93294373	-	NA	Meis1
Ap2b1	3335.65175062084	-0.33660437041084	0.125464584930637	-2.68286361921917	0.00729947508666276	0.0827028423723765	chr10	68099396	68205023	+	NA	Ap2b1
Trip11	1462.64540348602	-0.448015787711375	0.166984536316281	-2.68297770317367	0.00729698551260693	0.0827028423723765	chr6	120995241	121067693	-	NA	Trip11
LOC100362453	390.432548969794	-0.454819069996163	0.169543490213831	-2.68261004549651	0.00730501137780702	0.0827059819491672	chr11	82278287	82280159	+	NA	LOC100362453
Ptpmt1	555.346851197819	0.377777291352514	0.140883310143411	2.68149073845553	0.00732949432586289	0.0829234732147624	chr3	76889921	76899427	-	NA	Ptpmt1
Rph3a	19.5835880861791	2.06578844267352	0.770690781071319	2.68043746390986	0.00735260013081841	0.0831031507692374	chr12	35542388	35618901	+	NA	Rph3a
Txn1	3717.05544364021	0.397152606651029	0.148175499861649	2.68028524973326	0.00735594466938691	0.0831031507692374	chr5	72712333	72724564	-	NA	Txn1
Ccdc181	169.559330259545	0.622406100228832	0.23228137018692	2.67953516774924	0.00737244585017732	0.0831728101608464	chr13	76624566	76638224	+	NA	Ccdc181
Fgd2	329.654419020144	0.540927223994633	0.201892449709778	2.67928406818689	0.00737797724624067	0.0831728101608464	chr20	7424794	7441603	+	NA	Fgd2
Polr1e	164.556763622847	0.551081487613903	0.205673126906507	2.67940443120899	0.00737532534135348	0.0831728101608464	chr5	59279455	59295346	+	NA	Polr1e
Ndufv2	1948.68550105187	0.30987324112327	0.11569309930003	2.67840729480042	0.00739732062765652	0.0833311348069673	chr9	105690453	105710669	-	NA	Ndufv2
Slco1a4	3518.08815150345	0.750823524934621	0.280406500662999	2.67762524463362	0.0074146125958011	0.0834661400727044	chr4	174710003	174764810	-	NA	Slco1a4
Nob1	757.3870407924	0.454478113291728	0.169772414019864	2.67698445542839	0.00742880814775325	0.0835661208380312	chr19	35322802	35335354	-	NA	Nob1
Zfp569	21.787948748571	-1.35345869658293	0.505681471616072	-2.67650442532037	0.00743945833138034	0.0836020663023502	chr1	85223059	85235034	+	NA	Zfp569
Sema3g	2591.39362391582	-0.718495334997752	0.268473241249666	-2.67622699250533	0.00744561983449005	0.0836020663023502	chr16	6413588	6425221	+	NA	Sema3g
Mindy2	2232.51912200106	-0.448396971848921	0.167567852729785	-2.67591285884645	0.00745260195109754	0.0836020663023502	chr8	71268273	71327698	-	NA	Mindy2
Aifm1	568.759307440664	0.419462214999922	0.156756566581133	2.67588289376585	0.00745326827902168	0.0836020663023502	chrX	127650222	127689356	-	NA	Aifm1
Plekhb1	820.948951233904	0.50866244744076	0.190161364002049	2.67489902646723	0.00747517605255753	0.0836596492856602	chr1	154998797	155013094	-	NA	Plekhb1
Rasgef1c	60.1987399175958	0.801025983564718	0.299482886072888	2.67469702215226	0.00747968122190247	0.0836596492856602	chr10	34227482	34293676	+	NA	Rasgef1c
Lsm3	501.888634020187	0.404688482216034	0.151290397304412	2.67491188751232	0.00747488930354662	0.0836596492856602	chr4	124021022	124027269	+	NA	Lsm3
LOC102554284	36.0599647592707	1.19708777324194	0.447503227456676	2.67503718363201	0.00747209622569147	0.0836596492856602	chr9	73284211	73285074	+	NA	LOC102554284
Mrpl43	146.220298171336	0.516842131492668	0.193256589004719	2.67438297526842	0.00748669003840314	0.083678527039039	chr1	243867254	243868309	-	NA	Mrpl43
Arhgef11	1119.73196064555	-0.478661554108739	0.179044761373911	-2.67341836999699	0.0075082546895842	0.083859952591194	chr2	173074382	173195962	+	NA	Arhgef11
Pola1	171.706650781559	-0.746766088670955	0.279483894191967	-2.67194677113676	0.00754126097098697	0.0841688218805827	chrX	58034616	58348612	-	NA	Pola1
Ndst3	13.1100585907379	2.06210788340618	0.772189959320656	2.67046710270662	0.00757457935326688	0.0844779240029954	chr2	211702727	211868159	-	NA	Ndst3
Apol11a	1567.32782057214	0.599804728759569	0.224625754165573	2.67024024465801	0.00757969927306541	0.0844779240029954	chr7	109248259	109262266	-	NA	Apol11a
LOC102555134	129.164211272674	0.63952495557895	0.239529331861001	2.66992334763437	0.00758685646093714	0.0844978078645167	chr7	10983548	11032788	-	NA	LOC102555134
Atxn2l	2016.26689670952	-0.409950292598297	0.153586274310621	-2.66918573575912	0.00760353905380676	0.0846236766880149	chr1	181078292	181090079	-	NA	Atxn2l
Icmt	270.615748543666	-0.841185567412068	0.315179546227893	-2.66890912649466	0.00760980360835892	0.0846335017998956	chr5	162804367	162811129	+	NA	Icmt
Cxcl13	68.0032771295428	1.03704536170258	0.388673216200861	2.66816780389275	0.00762661565864414	0.0847314420360868	chr14	13608893	13613965	-	NA	Cxcl13
Tns1	43091.7370625307	-0.636743283225929	0.238655305228736	-2.66804579355841	0.00762938585292502	0.0847314420360868	chr9	75491885	75702853	-	NA	Tns1
Fbxl15	125.729379520337	0.758184940836074	0.28424890025046	2.6673276138202	0.00764571011502911	0.084798541406798	chr1	245189731	245191973	+	NA	Fbxl15
LOC120095180	17.5627096856954	1.99411197568176	0.747685181723298	2.66704760830707	0.00765208313266578	0.084798541406798	chr10	80845655	80859083	+	NA	LOC120095180
Rasgrf2	421.312040520661	-0.80885899988838	0.303330247778873	-2.66659525652726	0.00766238886805672	0.084798541406798	chr2	23113612	23361537	-	NA	Rasgrf2
Ash1l	2030.07032666875	-0.524742413940676	0.196757082943683	-2.6669556495248	0.00765417718323781	0.084798541406798	chr2	174346266	174483057	+	NA	Ash1l
Parp6	969.376995356079	0.548267086058311	0.205600149850079	2.66666676292844	0.00766075894118417	0.084798541406798	chr8	60016593	60049108	+	NA	Parp6
St6gal1	1920.14871914389	-0.438473004547289	0.164446616664672	-2.66635467144571	0.00766787508036471	0.0847995805301093	chr11	77526836	77653474	-	NA	St6gal1
Ubr5	2816.59964450191	-0.335115774484707	0.125748263389695	-2.66497337976096	0.00769944172860738	0.0850888409164298	chr7	69116757	69224490	-	NA	Ubr5
Rrp9	313.931891862669	0.437298125074219	0.164132806033866	2.6642944554545	0.00771499982934063	0.085200904014193	chr8	107116410	107126123	+	NA	Rrp9
Pdxdc1	484.163174618172	-0.521822092404201	0.195899884194257	-2.66371822806569	0.0077282266441272	0.0852870822495048	chr10	2025055	2113712	+	NA	Pdxdc1
Arf5	2317.83346169655	0.451153786950705	0.169399692757997	2.66325032593312	0.00773898188987032	0.0853458830295236	chr4	57038520	57041447	+	NA	Arf5
Mgat4a	290.357965088936	-0.715441520763163	0.268749811201806	-2.66210985438026	0.00776525309414514	0.0855755922624573	chr9	39673426	39786747	-	NA	Mgat4a
Sumo1	1728.69644750684	0.351655640744576	0.13214744688906	2.66108539380104	0.0077889200414441	0.0857763001202731	chr9	61078789	61108697	-	NA	Sumo1
LOC102553857	978.823655628605	-0.6379988279929	0.239825547292569	-2.66026215803686	0.00780798513264487	0.0859260841119477	chr6	11563673	11635988	+	NA	LOC102553857
Abr	3608.34743406282	-0.489715266625624	0.184137701949816	-2.65950569296823	0.00782554074868154	0.0860193919920243	chr10	61262515	61461331	-	NA	Abr
Ankrd33b	345.042651677724	-0.73634678490595	0.276881898782384	-2.65942551009694	0.00782740365894613	0.0860193919920243	chr2	82277603	82359420	-	NA	Ankrd33b
Rock2	3629.49965679529	-0.512468345663581	0.192738003074959	-2.65888583199793	0.00783995248511032	0.086097131830199	chr6	39679115	39774033	+	NA	Rock2
F2r	305.365223203459	0.549278397354175	0.206649065331676	2.65802507488999	0.00786000447701563	0.0862571042606753	chr2	26869342	26885856	-	NA	F2r
Hmcn1	1392.3906766184	-0.467742979590963	0.176029584492775	-2.65718390995896	0.00787964442708752	0.0864123349096084	chr13	62615460	63084524	-	NA	Hmcn1
Abracl	587.571838189217	0.456019948683653	0.171766930242719	2.65487627938197	0.00793375007682045	0.0865923097984747	chr1	12654950	12665143	-	NA	Abracl
C2cd3	269.66882758184	-0.574159932332093	0.216302221245608	-2.65443382423772	0.00794416199433579	0.0865923097984747	chr1	154715150	154812955	+	NA	C2cd3
Plaat3	2196.14600425966	0.45374820925983	0.17091134774609	2.65487467768336	0.00793378774616867	0.0865923097984747	chr1	204782607	204816397	+	NA	Plaat3
LOC100910143	494.504443578976	-0.395697018791923	0.149034754848097	-2.65506538521994	0.00792930374056453	0.0865923097984747	chr14	1404910	1433199	-	NA	LOC100910143
Rnf182	20.5645881188216	1.59855790569029	0.602201506464271	2.65452325929234	0.00794205640962651	0.0865923097984747	chr17	21026109	21081760	-	NA	Rnf182
Cmtm4	130.666392904845	-1.4221786809303	0.535689866420468	-2.65485455312686	0.00793426105668182	0.0865923097984747	chr19	576202	616109	+	NA	Cmtm4
Egfl8	747.080761939495	0.671042220228888	0.252675155645142	2.65575069505964	0.00791320913926625	0.0865923097984747	chr20	4132929	4136024	+	NA	Egfl8
Clba1	64.3356155357323	0.845784419636786	0.318495718700037	2.65555977671824	0.00791768994147687	0.0865923097984747	chr6	131882865	131889662	+	NA	Clba1
Tob2	695.824387066093	-0.845174393481729	0.318408392729352	-2.65437222378787	0.00794561255495352	0.0865923097984747	chr7	113362702	113371423	-	NA	Tob2
Ms4a4a	232.802778306461	0.77074925894742	0.290456135202108	2.65358229879052	0.00796423465693132	0.0867351483482701	chr1	208060506	208085121	+	NA	Ms4a4a
Psme2	1595.85128796128	0.418847772672852	0.157935277990913	2.65202162557342	0.00800114171068331	0.0869757941723831	chr15	29078494	29082794	-	NA	Psme2
F8	1073.66357983564	-0.476429105055953	0.179622885172487	-2.65238532717282	0.00799252717656852	0.0869757941723831	chr18	140847	172330	+	NA	F8
Snai1	414.840729176936	0.407195350541362	0.153545842256762	2.65194644515638	0.00800292344953824	0.0869757941723831	chr3	156248478	156252969	+	NA	Snai1
Alg1	126.093698198076	-0.803381028269747	0.303303631260785	-2.64876824893332	0.008078570862238	0.0873589026078979	chr10	10346540	10356779	-	NA	Alg1
Nrn1	138.998748215146	0.642357892431595	0.242539652006421	2.64846546582243	0.00808581099675058	0.0873589026078979	chr17	28129968	28138898	+	NA	Nrn1
Gfod2	330.121293538789	-0.46206543537406	0.174471838447763	-2.64836686244011	0.00808817004941494	0.0873589026078979	chr19	33599688	33647060	-	NA	Gfod2
Trpc4ap	1242.89038349489	-0.528224818947749	0.19936793247871	-2.64949740101336	0.00806115922580289	0.0873589026078979	chr3	144122002	144192986	-	NA	Trpc4ap
Pfdn4	233.718571365849	0.477894095817869	0.18042104343501	2.64877137787983	0.00807849607333383	0.0873589026078979	chr3	159303063	159311221	+	NA	Pfdn4
Cpa2	12.8910243268585	1.49964443177796	0.565931962852558	2.64986699853293	0.0080523463357335	0.0873589026078979	chr4	59160356	59183677	+	NA	Cpa2
Chmp5	1742.57914549088	0.270865352267931	0.102257410521719	2.6488579251711	0.0080764276428391	0.0873589026078979	chr5	56081384	56098529	+	NA	Chmp5
Tcf20	729.771983834625	-0.499571810406755	0.188521561508428	-2.64994521798729	0.00805048233361813	0.0873589026078979	chr7	113953448	114104166	-	NA	Tcf20
Tlcd5	89.5091343466335	-0.855564410398951	0.323001401256023	-2.64879473300117	0.00807793785264805	0.0873589026078979	chr8	43481387	43486288	-	NA	Tlcd5
LOC102549305	28.6200572016797	1.18489396445178	0.447464053540439	2.64802045008224	0.00809646273364518	0.0873884508917667	chr1	119375738	119389971	+	NA	LOC102549305
Ebf4	194.432877901371	0.812700675098437	0.306962233742178	2.64755916449656	0.0081075171565611	0.0874477467792043	chr3	117498185	117566566	+	NA	Ebf4
Srd5a1	129.768236790203	0.853834831578766	0.322530775165273	2.64729724207322	0.00811379997693963	0.0874555301147037	chr1	33686068	33720468	+	NA	Srd5a1
Ankfy1	1897.21445414692	-0.372766603014428	0.140978346654144	-2.64414083340699	0.00818985725285609	0.0879740975716828	chr10	57312245	57383964	+	NA	Ankfy1
LOC108352965	183.74543522208	-0.721566507622165	0.272914330557104	-2.64393044567949	0.00819494939490412	0.0879740975716828	chr15	84573189	84581734	+	NA	LOC108352965
Rab20	94.5292493766916	0.742478608732961	0.280704732038819	2.64505198519519	0.00816783676533112	0.0879740975716828	chr16	78019336	78043529	+	NA	Rab20
Rps14	7448.60807672723	0.498716880257406	0.188635636563791	2.64381051927457	0.00819785331432573	0.0879740975716828	chr18	54227853	54232638	+	NA	Rps14
Fdps	1458.16501270902	0.36665124570805	0.138684974674616	2.64377050627359	0.00819882240115492	0.0879740975716828	chr2	174497401	174507031	-	NA	Fdps
Slc25a18	42.5126108164573	3.81473387118333	1.44266415330408	2.64422863938678	0.00818773286903358	0.0879740975716828	chr4	154000807	154021373	+	NA	Slc25a18
Ino80d	807.63715559694	-0.448573452634099	0.169677812556089	-2.64367772000725	0.0082010700139951	0.0879740975716828	chr9	64447074	64514013	-	NA	Ino80d
Rps18	5878.11109029446	0.563741534573866	0.213302215337536	2.64292395501746	0.00821934932300715	0.0881100800638109	chr20	4931426	4935538	+	NA	Rps18
Cyth3	1636.6078816659	-0.590103778043704	0.223314236073635	-2.64248168150428	0.00823009171843392	0.0881651378501988	chr12	10840136	10933792	-	NA	Cyth3
Upb1	12.9182801602609	1.49674991268254	0.566478785130795	2.64219941146949	0.00823695435061735	0.0881651652820978	chr20	13217251	13243590	-	NA	Upb1
Chadl	207.078061196144	0.65594059403958	0.248272333994575	2.64202049211779	0.00824130694166882	0.0881651652820978	chr7	113205322	113218678	-	NA	Chadl
Gsg1l	112.549271332252	0.95516704343774	0.361621001241265	2.64134837346041	0.00825767604045488	0.0882202536767618	chr1	180440402	180654430	-	NA	Gsg1l
Grk2	1353.77710432725	-0.356208109608374	0.134852866125804	-2.64145746280296	0.00825501725036659	0.0882202536767618	chr1	201581479	201601580	-	NA	Grk2
Zfp382	160.968668029518	-0.622722639395066	0.235850555195799	-2.64032721431625	0.00828260151755238	0.0884264707841336	chr1	85379117	85399667	+	NA	Zfp382
Fam110d	312.207841551756	0.854996501147499	0.324064046810135	2.63835655193318	0.00833089380293742	0.088761270965443	chr5	146471047	146474019	-	NA	Fam110d
Slc38a3	2366.72828101503	0.718551415970864	0.272332336462319	2.63850934966103	0.00832714041289918	0.088761270965443	chr8	108323888	108339959	-	NA	Slc38a3
P4htm	612.126202364764	0.550521128768608	0.208626925746688	2.63878273045658	0.00832042874236198	0.088761270965443	chr8	109274628	109292802	-	NA	P4htm
Plekha6	1951.55158565166	-0.292795142527824	0.111000216549492	-2.63778893077452	0.00834485035465278	0.0887912887038963	chr13	44614739	44754951	+	NA	Plekha6
Col18a1	13299.4813310558	-0.427251814015044	0.161973847483468	-2.63778270784518	0.00834500347859334	0.0887912887038963	chr20	11474103	11582593	+	NA	Col18a1
Utrn	5412.08791743666	-0.520587430508944	0.197480641809104	-2.63614410880927	0.00838541109185675	0.0890186327993107	chr1	6720853	7224313	-	NA	Utrn
Dus2	319.878516319184	0.640585635609273	0.243035528857912	2.63576950505777	0.00839467330798536	0.0890186327993107	chr19	33906516	33954922	+	NA	Dus2
LOC499407	30.6195662567441	-1.58473579321289	0.601092080884889	-2.63642766825334	0.00837840605945937	0.0890186327993107	chr20	5808859	5840172	+	NA	LOC499407
Smpd2	498.244761865967	0.597843392405994	0.226817169996626	2.63579424968087	0.00839406120589031	0.0890186327993107	chr20	44986228	44989343	-	NA	Smpd2
Slc8a1	2198.21436177233	-0.631421920656737	0.239558669205306	-2.63577153250754	0.00839462315392147	0.0890186327993107	chr6	13194608	13547369	+	NA	Slc8a1
Piezo1	1343.75701748382	-0.390814407687611	0.148300342332645	-2.63528999016735	0.0084065428440949	0.089046611696943	chr19	50544579	50606812	-	NA	Piezo1
Cmtm6	1594.72022381258	-0.362882917369199	0.137705739275279	-2.63520546985906	0.00840863654902457	0.089046611696943	chr8	114422680	114441034	+	NA	Cmtm6
Dcaf4	206.54673804036	0.637101397046761	0.241824443055951	2.63456162245499	0.00842460100655499	0.0891556362241479	chr6	103154846	103180992	+	NA	Dcaf4
Zfp507	463.943322700068	-0.431181580926405	0.163713020156557	-2.63376474585877	0.00844439742026525	0.0891853284024366	chr1	88435786	88468577	-	NA	Zfp507
Caly	63.3163906072771	1.67421354952635	0.635615785783768	2.63400246968679	0.00843848741427431	0.0891853284024366	chr1	194862670	194873861	-	NA	Caly
Klf12	905.625170427332	-0.556257469094291	0.211218387428233	-2.63356555206773	0.00844935238858373	0.0891853284024366	chr15	76628777	77062000	-	NA	Klf12
Shf	127.558197370058	0.633310024427516	0.240478983840547	2.63353584713848	0.00845009152483979	0.0891853284024366	chr3	109296516	109316315	-	NA	Shf
Nop16	776.706862346152	0.382011189769717	0.145096021981472	2.63281642427452	0.00846801031348314	0.0893145071695746	chr17	10022949	10027867	+	NA	Nop16
Atp2b1	1620.68775611576	-0.498043479752799	0.189219307481206	-2.63209651479286	0.00848597522917429	0.0894439989638035	chr7	33735594	33845226	+	NA	Atp2b1
Fzd10	105.512500457733	-1.30019605484481	0.494024278385341	-2.63184647340481	0.00849222283389927	0.0894498970434695	chr12	28098370	28101566	-	NA	Fzd10
Rps16	13324.7079578338	0.363618962260667	0.138229536052772	2.63054461907365	0.00852481783708254	0.0895532967975685	chr1	83643065	83646056	+	NA	Rps16
Apbb2	1754.5648449789	-0.517146230131437	0.196574311029078	-2.63079253552586	0.00851860205295549	0.0895532967975685	chr14	41557917	41878622	+	NA	Apbb2
Secisbp2l	2268.43350007366	-0.331013613179654	0.125820719815994	-2.63083547498173	0.00851752588278176	0.0895532967975685	chr3	112989612	113036060	-	NA	Secisbp2l
Ost4	1464.3139038388	0.328158422163611	0.124741470091083	2.63070831155026	0.00852071326957911	0.0895532967975685	chr6	25471253	25472478	+	NA	Ost4
Nme1	539.759005498777	0.474286799748103	0.180391723398119	2.62920488154197	0.00855847808286143	0.0896262139944599	chr10	78907035	78929659	-	NA	Nme1
Lmod1	9268.41114158005	-0.556821908310693	0.211816966158952	-2.62878804473501	0.0085689751120586	0.0896262139944599	chr13	46754047	46796186	+	NA	Lmod1
Garem1	306.805398399585	-0.592983286180765	0.225524540064144	-2.62935149324374	0.00855478875471737	0.0896262139944599	chr18	12420168	12585323	-	NA	Garem1
Glg1	3896.94077463508	-0.602431569486345	0.229176304464824	-2.62868175177688	0.00857165368483198	0.0896262139944599	chr19	39124891	39224178	-	NA	Glg1
Mfsd14a	614.269200822408	-0.410955821519857	0.156316257342931	-2.62900243714441	0.00856357471981085	0.0896262139944599	chr2	204579173	204611600	-	NA	Mfsd14a
Zfr2	531.130082277241	0.711051187568772	0.270391876329691	2.62970617764337	0.00854586937764622	0.0896262139944599	chr7	8466767	8485593	-	NA	Zfr2
Stt3b	760.536415323742	-0.75891543717273	0.288576932164839	-2.62985482408284	0.00854213378489366	0.0896262139944599	chr8	114928677	114994027	-	NA	Stt3b
Mark2	903.446936111546	-0.42623115227357	0.162190811915285	-2.62796114798536	0.00858983258178307	0.0897566160671897	chr1	204461028	204526247	-	NA	Mark2
Polr2e	2124.34982480558	0.407152198422517	0.154945733212744	2.6277083594389	0.0085962179188031	0.089763693885191	chr7	9666694	9670638	+	NA	Polr2e
Elovl2	50.0144626205015	1.30452063571501	0.496845739305801	2.62560495645531	0.0086495137927367	0.0900861091818551	chr17	23544519	23584855	+	NA	Elovl2
Ntpcr	436.29188033956	0.390200797441955	0.148606007810619	2.6257403936133	0.00864607322014807	0.0900861091818551	chr19	53701495	53715260	+	NA	Ntpcr
LOC102547920	30.2819922975497	1.57758545719759	0.600751085975842	2.62602181506672	0.00863892805260787	0.0900861091818551	chr4	182634865	182662547	+	NA	LOC102547920
Trib1	60.514025540478	-1.2062246922218	0.459411696302655	-2.62558550844371	0.00865000794001025	0.0900861091818551	chr7	91206578	91213126	+	NA	Trib1
Selenoh	606.502145317067	0.496306342661422	0.189054426051663	2.62520350899267	0.0086597191383877	0.0901275600068067	chr3	69751849	69753417	-	NA	Selenoh
LOC102554136	587.551374045141	-0.422943287206304	0.161241377224324	-2.62304437289625	0.00871479216313575	0.0903475722608796	chr1	83058992	83182629	+	NA	LOC102554136
Atp13a4	42.1450173859388	1.3258913470741	0.505482092954244	2.62302337818743	0.00871532920766593	0.0903475722608796	chr11	71222195	71359933	+	NA	Atp13a4
Lsm5	268.539469542808	0.615288732984147	0.234563550555723	2.62312167225648	0.00871281510083522	0.0903475722608796	chr4	85951072	85954289	-	NA	Lsm5
Sntg2	31.9273616355832	1.20897836436219	0.460867926932042	2.62326426664199	0.00870916905914865	0.0903475722608796	chr6	46801376	47003424	-	NA	Sntg2
Akap5	158.570496574328	-0.675083119944125	0.257301113028994	-2.6237085102234	0.00869781879179116	0.0903475722608796	chr6	95051526	95061075	+	NA	Akap5
Rps27l	720.787846723648	0.338443671649811	0.129022437453157	2.62313810163977	0.00871239494313398	0.0903475722608796	chr8	67562482	67567418	+	NA	Rps27l
Lcn2	40.7322949072638	1.36367899701356	0.519950772054278	2.62270789910705	0.00872340272278567	0.0903715457926735	chr3	15680687	15684033	-	NA	Lcn2
Iffo2	100.019827562966	-0.869431794490849	0.331529867900767	-2.62248406152982	0.00872913506670934	0.0903715457926735	chr5	151831502	151873075	+	NA	Iffo2
Prpf8	3757.94985083839	-0.433596036456092	0.165354956026863	-2.62221373265431	0.0087360625117998	0.0903837625398445	chr10	60331493	60354606	+	NA	Prpf8
Gigyf1	567.387567889255	-0.504540104737746	0.192480275600573	-2.62125614255014	0.00876064124710066	0.0905784643339284	chr12	19166069	19181570	-	NA	Gigyf1
Snx3	4669.61698800312	0.422130050398628	0.161064100316363	2.62088230443331	0.00877025341326955	0.0906182688417063	chr20	45992445	46025361	+	NA	Snx3
Enpp1	2526.59909155175	-0.402744626864763	0.153731224317087	-2.61979717298067	0.00879820782903596	0.0907282729963406	chr1	20698745	20763741	+	NA	Enpp1
Cacna1h	1588.03479858183	-0.797010744369901	0.3041964154549	-2.62005304427417	0.00879160908433427	0.0907282729963406	chr10	14390103	14448204	-	NA	Cacna1h
Top1mt	316.756938994023	0.425895753644049	0.162557226388198	2.61997428909731	0.0087936396549713	0.0907282729963406	chr7	107338091	107368125	-	NA	Top1mt
Dnph1	64.0004041773852	0.846841871413204	0.323282599254615	2.61950959737934	0.00880562948735346	0.0907453009948365	chr9	14481295	14484034	-	NA	Dnph1
Cul4a	1320.11488838375	-0.312826739471997	0.11944910297761	-2.61891242105546	0.00882105909130625	0.090844777517932	chr16	76385297	76422316	-	NA	Cul4a
Lsm4	753.914390057481	0.467624105805127	0.178573886194856	2.61865895271421	0.00882761540399492	0.0908528009445183	chr16	18755480	18761106	-	NA	Lsm4
Bcl2l13	533.193626810835	-0.363676806176365	0.13892775402405	-2.61774048483796	0.00885140934335118	0.0910381055157231	chr4	154056115	154112890	+	NA	Bcl2l13
Tanc2	586.647429034792	-0.442884744160648	0.169225393063395	-2.61712935714522	0.00886727301800724	0.0911416571772431	chr10	90553123	90873477	+	NA	Tanc2
Tstd2	323.21290246643	-0.51832813707725	0.198086701021661	-2.61667307499139	0.00887913376157838	0.0912039565869246	chr5	60371750	60415916	-	NA	Tstd2
Prr12	1253.62027614584	-0.300282832529384	0.114805090371955	-2.61558813774288	0.008907392894314	0.0913748601800274	chr1	95510014	95534002	-	NA	Prr12
Mrpl39	283.227024994204	0.463868199518411	0.17734687354822	2.61559840462757	0.00890712509885305	0.0913748601800274	chr11	23779654	23795146	-	NA	Mrpl39
LOC120093693	546.514341311157	0.508456710916493	0.194433797935674	2.61506341137619	0.00892108913210349	0.0913961222745665	chr7	111809359	111812572	-	NA	LOC120093693
Tmppe	131.163040515138	-0.779503757877785	0.29807458163423	-2.61512992353813	0.00891935201278773	0.0913961222745665	chr8	114085523	114093388	+	NA	Tmppe
Zpbp	16.6386828370488	1.46646088296487	0.560934013421354	2.61431977358684	0.0089405315427144	0.091422523307206	chr14	85830970	86030778	-	NA	Zpbp
Eefsec	287.893484808962	0.393468301922056	0.150506304697663	2.61429780441727	0.0089411065017476	0.091422523307206	chr4	120719615	120915801	-	NA	Eefsec
Iqsec2	1050.53089637345	-0.380547568588997	0.145563388638952	-2.6143082553051	0.00894083298559066	0.091422523307206	chrX	21254798	21337179	+	NA	Iqsec2
Mrpl41	550.226429170797	0.379572689475544	0.145232786739966	2.61354683054561	0.00896078024079664	0.0915641520901676	chr3	7780657	7781576	-	NA	Mrpl41
Vnn1	72.9617558966854	0.755129165709242	0.28903946444576	2.61254693077023	0.00898703525371767	0.0917511132230786	chr1	21537083	21547395	-	NA	Vnn1
Dnajc4	309.854322178809	0.460842054395276	0.176420206685536	2.61218407490427	0.00899657996884059	0.0917511132230786	chr1	204178188	204182412	-	NA	Dnajc4
Skp1	7680.16632397693	0.224613834841159	0.0859826134033553	2.61231690862277	0.00899308480432969	0.0917511132230786	chr10	36401986	36417066	+	NA	Skp1
Tmed5	264.706089055887	-0.639183565768308	0.244721558573158	-2.6118809045474	0.0090045616310554	0.0917729981918193	chr14	1607894	1619028	+	NA	Tmed5
Ppp1r14b	860.330930550534	0.548085060040618	0.209863575335388	2.61162547700195	0.00901129126054361	0.0917821025669099	chr1	204165209	204167320	+	NA	Ppp1r14b
Lsp1	777.437055769101	0.399944154891403	0.153269706748311	2.60941423701008	0.00906973774790061	0.0918947998251256	chr1	197614584	197648414	+	NA	Lsp1
Polr2a	2967.71080393493	-0.277558842671974	0.106327890714422	-2.61040485997646	0.0090435123332999	0.0918947998251256	chr10	54452437	54478486	-	NA	Polr2a
Amz2	800.986517938531	-0.385084606506545	0.147539474210912	-2.6100445902095	0.00905304214753236	0.0918947998251256	chr10	94401545	94412116	+	NA	Amz2
Nostrin	174.463317241627	0.80917501847728	0.310082113952719	2.6095507675772	0.00906611925464494	0.0918947998251256	chr3	53904745	53970995	+	NA	Nostrin
Golga4	1524.99037854797	-0.406594176370599	0.155778589827069	-2.61007739781162	0.00905217395370702	0.0918947998251256	chr8	118208199	118285003	+	NA	Golga4
Mad2l1bp	160.859779496717	0.691856428669136	0.265158562601152	2.60921775213353	0.00907494748368434	0.0918947998251256	chr9	14832132	14836458	+	NA	Mad2l1bp
Ppp1r3f	248.036439238217	0.593440872063108	0.227308336826534	2.61073078246128	0.00903489878734635	0.0918947998251256	chrX	14915739	14945249	+	NA	Ppp1r3f
LOC367746	16.9061365336765	1.48739869789556	0.569991303332714	2.609511213941	0.00906716741887451	0.0918947998251256	chrX	17190370	17192351	+	NA	LOC367746
Elf4	409.015636142117	-0.504055388123264	0.193160284237361	-2.60951877407607	0.00906696706829467	0.0918947998251256	chrX	127587400	127639063	-	NA	Elf4
Rpl17	7316.78856695129	0.531436565781437	0.203851664662472	2.60697682631812	0.00913455421422772	0.0924388671640573	chr18	68581146	68584253	+	NA	Rpl17
Rab11fip2	110.118501783613	-1.01163478124572	0.388293004673944	-2.60533867226171	0.00917834859426164	0.092643587928985	chr1	258950534	259094555	-	NA	Rab11fip2
Psmb10	884.151342777165	0.67697290951463	0.259791838648476	2.60582823939532	0.00916524092193704	0.092643587928985	chr19	33830957	33833442	-	NA	Psmb10
Ipo8	891.16469249618	-0.387687353116345	0.14879534510039	-2.60550726808542	0.00917383272135795	0.092643587928985	chr4	181729215	181793673	-	NA	Ipo8
Faim	196.792403126985	0.522695024818302	0.200620450335388	2.605392540713	0.00917690550135293	0.092643587928985	chr8	99543876	99569499	+	NA	Faim
Col16a1	2354.23327787371	0.392290363408772	0.150660693650585	2.60380032710177	0.00921964521294325	0.0930007316348592	chr5	142388375	142442825	+	NA	Col16a1
Large1	572.762107820242	-0.517448000391782	0.198786084159004	-2.60303935550081	0.00924013460703391	0.0931476646347534	chr19	11603128	12048930	-	NA	Large1
Rps26	3617.44788820856	0.468911883210698	0.180211978660754	2.60200174647334	0.0092681380266111	0.0931519821763822	chr7	1057331	1058882	-	NA	Rps26
Ndufa6	1253.92035791744	0.41766270082894	0.160469974986743	2.60274671858984	0.00924802475758277	0.0931519821763822	chr7	113866381	113870239	-	NA	Ndufa6
Kmt2d	3159.09117110215	-0.535887208586972	0.205953696156103	-2.60197907873813	0.00926875063716965	0.0931519821763822	chr7	129980743	130022088	-	NA	Kmt2d
Dcaf1	706.226960549591	-0.36465984624849	0.140149957920275	-2.60192619148647	0.00927018009068029	0.0931519821763822	chr8	107466228	107540633	+	NA	Dcaf1
Pard3b	132.745620366498	-0.849059727830846	0.326318899866583	-2.6019324292218	0.00927001148494741	0.0931519821763822	chr9	63038434	64067178	+	NA	Pard3b
Naa40	220.21029735719	-0.613471108876764	0.235950082181192	-2.60000379404684	0.00932227297910281	0.0931754945003873	chr1	204410635	204430890	-	NA	Naa40
LOC120095247	70.1433881504164	-1.08200637604069	0.416187839435176	-2.59980295798435	0.00932773025006213	0.0931754945003873	chr10	20138744	20156177	-	NA	LOC120095247
Tbca	1024.99604264726	0.374782202976571	0.144153128874299	2.59988947796881	0.00932537891355712	0.0931754945003873	chr2	26011713	26065909	+	NA	Tbca
Mef2d	2983.30033392623	-0.443978765210612	0.170737603571862	-2.60035724950155	0.00931267553551875	0.0931754945003873	chr2	173606053	173635620	+	NA	Mef2d
Ralgapa2	368.556244849386	-0.790094906407488	0.303734108743847	-2.60127158479199	0.00928788930260301	0.0931754945003873	chr3	133661954	133938821	-	NA	Ralgapa2
Suclg1	2298.41776002738	0.310056315831471	0.119191856977492	2.60132129571587	0.00928654340417219	0.0931754945003873	chr4	105308235	105337595	+	NA	Suclg1
Unc13b	791.519172446952	-0.456822796082816	0.175704345077329	-2.59995161691514	0.00932369050201804	0.0931754945003873	chr5	57288998	57504110	+	NA	Unc13b
Trps1	373.339308763796	-0.486865381201774	0.187263718812365	-2.59989166235454	0.00932531955578304	0.0931754945003873	chr7	81916667	82142733	-	NA	Trps1
Gnai2	8467.47407669111	-0.343603004695201	0.132172571476968	-2.59965438256662	0.00933176928895523	0.0931754945003873	chr8	108288400	108309009	-	NA	Gnai2
Myrip	1276.69888103918	-0.440777950459083	0.169526782065175	-2.60004906062351	0.00932104335455805	0.0931754945003873	chr8	120017842	120184821	+	NA	Myrip
Metrnl	375.770010819127	0.548949534057381	0.211265432393022	2.59838785663789	0.00936626332993527	0.0934162728536955	chr10	106963879	106977875	+	NA	Metrnl
Crim1	7462.51848644069	-0.675506482715898	0.259976887081923	-2.59833283757657	0.00936776435776916	0.0934162728536955	chr6	16695863	16870264	-	NA	Crim1
Tspan4	2352.54258987568	0.498135053458808	0.191771443067411	2.59754552341615	0.00938926735129394	0.0934873811752906	chr1	196571306	196593842	+	NA	Tspan4
Rps6kb2	673.792353849347	0.691722447313749	0.266270457350347	2.59781897773064	0.00938179382689131	0.0934873811752906	chr1	201451264	201458096	-	NA	Rps6kb2
Vcpip1	282.292637834126	-0.635039255501573	0.244488577477824	-2.59741891442422	0.00939272938172193	0.0934873811752906	chr5	9534246	9560889	+	NA	Vcpip1
Podxl	5488.72266341315	-0.555529430913879	0.213916107609295	-2.59694997783206	0.0094055620321493	0.0935558940655154	chr4	60135123	60181829	-	NA	Podxl
Mt1	368.015678881031	0.876348966176754	0.337503449432547	2.59656299113441	0.00941616386485344	0.0936021447147188	chr19	10826031	10827048	-	NA	Mt1
Tmx4	1746.21943244403	-0.516448503129143	0.19897806644468	-2.5955046822848	0.00944521160134799	0.0937723469967162	chr3	121856236	121899680	-	NA	Tmx4
Atp5mc2	3479.08115096549	0.394391911971713	0.151939383967455	2.59571877727365	0.0094393288279201	0.0937723469967162	chr7	133791340	133799713	-	NA	Atp5mc2
Pxmp2	300.133585893979	0.445685405793432	0.171771236425746	2.59464515169916	0.00946886219748015	0.0938971965068925	chr12	46394050	46404561	+	NA	Pxmp2
Flna	80221.7644354807	-0.612233659468941	0.235963319037104	-2.59461369660032	0.00946972870786796	0.0938971965068925	chrX	152007757	152034266	-	NA	Flna
Gabrb1	19.2286731950845	2.18056101449881	0.840726816139034	2.59366178482667	0.00949598500656297	0.0940656249616055	chr14	36068724	36548946	-	NA	Gabrb1
LOC102547008	73.4539237112558	-0.753988134660207	0.290715036731135	-2.59356427908999	0.00949867814059708	0.0940656249616055	chr2	182561254	182570402	-	NA	LOC102547008
Marveld2	71.5229212869165	-1.22598976785956	0.472765482512787	-2.59323028691377	0.00950790825560286	0.0940977754736379	chr2	31742651	31764150	-	NA	Marveld2
Mterf1	248.991104017796	0.613003545563346	0.236447796074092	2.59255343353362	0.00952663812107136	0.0941646204223559	chr4	30226344	30233402	+	NA	Mterf1
Stat6	1315.92670366776	-0.451799483327778	0.174260189016618	-2.59267183099804	0.00952335945771177	0.0941646204223559	chr7	63480228	63497551	+	NA	Stat6
RT1-DOa	53.3911692425889	1.15906933542739	0.447206640558204	2.59179813157656	0.00954757765089923	0.0943123154133425	chr20	4753586	4756590	-	NA	RT1-DOa
Ccdc13	14.5705823153676	1.72446010821639	0.665706927334802	2.59041935333371	0.00958590791988812	0.0946315053033023	chr8	121455201	121507487	-	NA	Ccdc13
LOC120093067	146.737440478555	1.22752386437155	0.473968897171426	2.58988273639309	0.00960086301431372	0.0946877069312241	chr3	2235682	2240483	+	NA	LOC120093067
Nsfl1c	1747.86258901361	0.390367298361814	0.150746150334425	2.58956727913647	0.00960966426696131	0.0946877069312241	chr3	139978305	140002876	+	NA	Nsfl1c
LOC120102992	319.839444830139	0.626731674738106	0.242010817755289	2.58968454613393	0.00960639167987043	0.0946877069312241	chr5	144504379	144507210	+	NA	LOC120102992
Josd2	403.472184951244	0.530220045035348	0.204801961637217	2.58894026598521	0.0096271792853538	0.0947415653576182	chr1	94960866	94964751	+	NA	Josd2
Ruvbl2	549.475314214835	0.390471290869053	0.15081501834071	2.58907431875868	0.00962343225797747	0.0947415653576182	chr1	95902013	95915364	-	NA	Ruvbl2
Nupr2	76.2408446903106	0.680925605193974	0.263035562152836	2.58872070232969	0.00963331931280972	0.0947427013841436	chr12	26800122	26803228	-	NA	Nupr2
Tmem128	767.264601035608	0.342013165860943	0.13215396684114	2.58799016053806	0.00965377382071279	0.0948845294403308	chr14	72539529	72548623	-	NA	Tmem128
Pde4dip	2010.89038578914	-0.65558174654994	0.253369591692091	-2.58745235437187	0.0096688566395735	0.0949141320311691	chr2	185293235	185490100	-	NA	Pde4dip
Rbbp9	855.184126029741	0.348051465963202	0.134505062402069	2.58764584579567	0.00966342773882191	0.0949141320311691	chr3	131925094	131939042	-	NA	Rbbp9
Smcr8	155.619167067665	-1.12972105545264	0.436658598834403	-2.58719525612977	0.00967607439991863	0.0949257305134875	chr10	45457961	45465101	+	NA	Smcr8
Nek9	2787.3959695653	-0.381830532191124	0.147675794726274	-2.58559998203409	0.00972096748500609	0.0952500823911978	chr6	104944055	104984538	-	NA	Nek9
Mst1r	365.467784785796	-0.777635150740847	0.300757337735749	-2.58558995300089	0.00972125030127639	0.0952500823911978	chr8	108596099	108611389	+	NA	Mst1r
Klf6	2146.66587674129	-0.398027516626432	0.154005031593973	-2.58450982092463	0.00975175272265791	0.0953956976557982	chr17	64539455	64548451	-	NA	Klf6
Neto2	32.7178477698315	1.05939283400558	0.409915215809754	2.58441939490544	0.00975431017617471	0.0953956976557982	chr19	21344298	21418182	+	NA	Neto2
Phf3	949.975812442792	-0.443298205970446	0.171505577098613	-2.58474513464689	0.00974510031612959	0.0953956976557982	chr9	33063854	33136013	-	NA	Phf3
Pcsk1n	852.024175359232	0.537251876132152	0.20797317218181	2.58327490269989	0.00978673071842554	0.0956532798495711	chrX	14580035	14583478	-	NA	Pcsk1n
Fmc1	399.648278644464	0.437565805062875	0.169449963994774	2.5822714549315	0.00981523480187983	0.095872287263579	chr4	67274103	67282140	+	NA	Fmc1
Clec4a1	334.450788556924	0.493832666468741	0.191274663109716	2.58179864724412	0.00982869106857491	0.0959441314366288	chr4	156173893	156186009	+	NA	Clec4a1
Glis1	18.9942963617036	1.53981986510499	0.596719477664778	2.5804752865299	0.00986644179865073	0.0962528931300133	chr5	122222154	122412141	+	NA	Glis1
Zbtb20	4668.38496124436	-0.507477736742137	0.196796286484766	-2.57869569495875	0.00991741081390116	0.0966458443894301	chr11	57052128	57823679	-	NA	Zbtb20
Slc50a1	691.49930309213	0.424641851062039	0.164701190718262	2.57825610859385	0.00993003701250802	0.0966458443894301	chr2	174677984	174680366	-	NA	Slc50a1
Ephb6	277.755083625521	-0.61587905537662	0.238878357623113	-2.57821203019285	0.00993130386196865	0.0966458443894301	chr4	70491972	70507230	+	NA	Ephb6
Zfp839	148.226673450345	-0.56934232103823	0.220812122108629	-2.57840156419556	0.00992585752031085	0.0966458443894301	chr6	129865858	129885816	+	NA	Zfp839
Col5a1	10660.6775598028	-0.369045648328529	0.143153739522081	-2.57796722293521	0.00993834244444836	0.0966545289309802	chr3	11208428	11356715	+	NA	Col5a1
Ndufb8	2635.81832497617	0.334671007037138	0.129860858472308	2.57715073636683	0.0099618498175129	0.0968232696107589	chr1	243408658	243413701	-	NA	Ndufb8
Sec16b	115.682472248346	0.73825419191794	0.28652332854314	2.57659366052906	0.00997791693741018	0.0969024881536306	chr13	69665756	69727199	+	NA	Sec16b
Tmem87b	1116.53026412415	-0.362676550752957	0.140766488324931	-2.576440991522	0.0099823242279589	0.0969024881536306	chr3	116061932	116097421	+	NA	Tmem87b
Wwtr1	497.716052194288	-0.592796368589422	0.230180043544478	-2.57535952926725	0.010013593853306	0.0971460684374401	chr2	141651158	141766919	-	NA	Wwtr1
Bcan	184.201931698529	2.4767598182353	0.962001073051175	2.57459153385325	0.0100358527783429	0.0972177841757347	chr2	173454478	173467717	-	NA	Bcan
Galnt4	144.974249653669	-0.809023018205365	0.314227061090334	-2.57464463881037	0.0100343122124975	0.0972177841757347	chr7	33925228	33927770	+	NA	Galnt4
Acvr2b	299.899743251057	-0.568159093722121	0.22069018319798	-2.57446473372324	0.0100395320807194	0.0972177841757347	chr8	119138900	119178477	+	NA	Acvr2b
Wnt5a	834.9491258315	-0.518838619314422	0.201586923285312	-2.57377120925692	0.0100596770302461	0.0973290765820335	chr16	3695666	3718234	+	NA	Wnt5a
LOC108351164	13.0579115769806	-1.47151691565232	0.571764179499164	-2.57364306547027	0.0100634031872305	0.0973290765820335	chr6	11465704	11480227	+	NA	LOC108351164
Nkain2	49.3786598842069	1.44039894744777	0.560063942866074	2.57184731457031	0.0101157493710943	0.0973328891138773	chr1	24668626	25877051	+	NA	Nkain2
Gbf1	1675.07565581812	-0.363748279556286	0.141435899641726	-2.57182427147353	0.0101164226505544	0.0973328891138773	chr1	245018534	245147052	+	NA	Gbf1
Kxd1	766.769409486306	0.428627964940008	0.166595370325043	2.57286840626913	0.0100859548644052	0.0973328891138773	chr16	18895342	18916266	+	NA	Kxd1
Exoc8	226.540569238855	-0.593212979445756	0.230705863981269	-2.57129562815932	0.0101318796565826	0.0973328891138773	chr19	52855009	52857499	-	NA	Exoc8
Phtf1	803.984623377634	0.309577554635296	0.120392461984719	2.57140313879941	0.0101287344497788	0.0973328891138773	chr2	191470848	191537399	+	NA	Phtf1
Dok5	56.8035781700362	0.677011837243474	0.263287601502041	2.57137758626368	0.0101294819064102	0.0973328891138773	chr3	159515885	159652811	+	NA	Dok5
Vxn	32.4689288926958	1.28578936077852	0.499974794342845	2.57170836475572	0.0101198098496819	0.0973328891138773	chr5	9659212	9684684	-	NA	Vxn
Cyp46a1	61.312252772649	1.17616724696811	0.457212565371805	2.57247358460425	0.010097466114659	0.0973328891138773	chr6	127243314	127274765	+	NA	Cyp46a1
Ndufs7	2142.53170276885	0.524628783977874	0.204031120375365	2.5713174686915	0.0101312406448842	0.0973328891138773	chr7	9452555	9460135	-	NA	Ndufs7
Rbms3	429.529610368106	-0.564813115317342	0.219553160566266	-2.57255743374675	0.0100950204672222	0.0973328891138773	chr8	116308359	117625730	-	NA	Rbms3
Higd1a	1128.23464869894	0.520248969950327	0.202276263477509	2.57197241538018	0.0101120948379094	0.0973328891138773	chr8	121514151	121523382	-	NA	Higd1a
Rps3	9558.00582291104	0.514093308880932	0.200015866251228	2.57026264224064	0.0101621438431894	0.0975511127460203	chr1	153778362	153783663	-	NA	Rps3
Rsph10b	14.2778825327619	1.72595911241384	0.671554054538371	2.57009707669812	0.0101670020215393	0.0975511127460203	chr12	10627433	10675227	-	NA	Rsph10b
Wdr1	5976.28339748403	-0.409696093767937	0.159444334178212	-2.56952431630475	0.010183824444283	0.0976529409821917	chr14	72258031	72291768	+	NA	Wdr1
Adam11	83.3880945860303	0.962540212461727	0.374739312885432	2.56855947418573	0.0102122186532716	0.0977464093374009	chr10	87724114	87742773	+	NA	Adam11
Ywhah	3358.36799860819	0.281235746639245	0.109488794688411	2.56862583463085	0.0102102634860813	0.0977464093374009	chr14	77696331	77705715	-	NA	Ywhah
LOC120093622	165.100760341481	0.732522744794465	0.285181889928164	2.5686159278171	0.0102105553477896	0.0977464093374009	chr7	58641815	58646386	-	NA	LOC120093622
Dcdc2	833.763707425123	0.9036574352667	0.351852905381376	2.56828186280633	0.0102204014870642	0.0977652273634861	chr17	39845951	40031781	-	NA	Dcdc2
Scarb2	1363.17163859837	-1.15084750286553	0.448214330155907	-2.56762764025243	0.0102397083482429	0.0978903668598593	chr14	15558270	15609813	+	NA	Scarb2
Iscu	1627.73134601306	0.349654044495088	0.136254059842524	2.56619175163808	0.0102821969401385	0.0981771882699565	chr12	42852304	42858150	-	NA	Iscu
LOC103691765	24.7723677748605	-1.33944961621634	0.521955326020957	-2.5662150560421	0.0102815061014653	0.0981771882699565	chr3	15508483	15521544	-	NA	LOC103691765
Fxyd1	3562.37903013946	0.570658507662775	0.22241801474179	2.56570273017347	0.0102967030867647	0.0981794747407101	chr1	86287162	86291478	-	NA	Fxyd1
Kctd11	202.250077979702	-0.686768649753018	0.267727872396234	-2.56517427044954	0.0103123995898951	0.0981794747407101	chr10	54602574	54604738	-	NA	Kctd11
Atp11a	792.059542765732	-0.3800761045618	0.148150862190516	-2.56546670699113	0.0103037109035994	0.0981794747407101	chr16	76657751	76767640	-	NA	Atp11a
Ankrd50	1023.17629014342	-0.392260816796119	0.152920316110731	-2.56513213399375	0.0103136520584798	0.0981794747407101	chr2	121466274	121500758	-	NA	Ankrd50
Ly6h	28.0817680077665	2.00257571333	0.780646024671765	2.56528010140321	0.0103092544560836	0.0981794747407101	chr7	107258778	107261270	-	NA	Ly6h
Itgb3	223.681394271268	-0.701998934072458	0.273712426353691	-2.56473169093659	0.0103255616299717	0.0982333830568272	chr10	89509916	89564679	+	NA	Itgb3
RGD1308601	661.092001045866	-0.436982167972383	0.170410698259481	-2.56428834829959	0.0103387613522615	0.098299492760377	chr18	71155955	71243655	-	NA	RGD1308601
Chst3	647.506805088702	-0.675812919303672	0.263649045842817	-2.5633050070152	0.0103680921598205	0.0984593099669909	chr20	28114386	28152046	-	NA	Chst3
Prkag3	25.6308079223313	1.59160401651306	0.620876068027446	2.5634810205677	0.0103628366459952	0.0984593099669909	chr9	76295714	76304959	-	NA	Prkag3
Tal2	32.6200376920227	-1.10309714561128	0.430442919103083	-2.56270250166923	0.0103861000705713	0.0985707964452649	chr5	68411011	68417569	+	NA	Tal2
Tada1	317.875674434647	-0.470645735378135	0.183687051194335	-2.56221509528294	0.0104006882182965	0.0986497122562916	chr13	78632907	78646863	+	NA	Tada1
Ncs1	236.285519088932	-0.816279884293174	0.318774899267871	-2.56067804010893	0.0104468119947519	0.0989362290089592	chr3	14523219	14568829	+	NA	Ncs1
Rpl7	14560.5582957775	0.477250951797041	0.186371305122821	2.56075339217336	0.010444546603501	0.0989362290089592	chr5	3217183	3220192	+	NA	Rpl7
Huwe1	4760.26204671775	-0.397593793128674	0.155274915010919	-2.56057968604082	0.0104497695780161	0.0989362290089592	chrX	20871277	21001378	+	NA	Huwe1
Disp3	21.0658167074083	2.64184728780975	1.03188504451846	2.56021472725441	0.0104607506842787	0.0989806048501609	chr5	158672014	158720806	-	NA	Disp3
Cox7a2l2	316.664605252581	0.453387147325939	0.177133209346543	2.55958297711941	0.0104797834429085	0.0991010670013102	chr14	51301168	51301612	+	NA	Cox7a2l2
Ccdc85b	2412.86620905639	0.401647852168591	0.156956352107009	2.55897800106081	0.0104980384482142	0.0991866671361147	chr1	202763644	202764631	-	NA	Ccdc85b
Nkain1	70.2389804236794	0.946577258159319	0.369920742201471	2.55886504910769	0.0105014498780129	0.0991866671361147	chr5	142747701	142792665	+	NA	Nkain1
Setd1b	975.053772016675	-0.436996587156641	0.170794520806229	-2.55861010700937	0.0105091533884019	0.0991998476506651	chr12	33395962	33421671	-	NA	Setd1b
Hapln3	104.703326460816	0.879279954282593	0.343786816458964	2.55763139302216	0.0105387736142823	0.0994197683612497	chr1	133046464	133064665	-	NA	Hapln3
Deaf1	1242.84688032854	0.670908957274031	0.262503492879707	2.55580963862251	0.0105941058015033	0.0998199679545215	chr1	196401856	196435541	-	NA	Deaf1
RGD1565616	468.263959807451	-0.592686287703762	0.231915938732721	-2.55560825591562	0.010600238235028	0.0998199679545215	chr3	117918046	118052641	-	NA	RGD1565616
Ccl27	91.263069445547	0.77953544012735	0.30498893004331	2.55594666998783	0.0105899347760177	0.0998199679545215	chr5	56941401	56948511	-	NA	Ccl27
Fchsd2	1253.58390318696	-0.394879837188469	0.154538066902004	-2.55522697484543	0.0106118575164125	0.0998695818690028	chr1	155444470	155685539	+	NA	Fchsd2
Srsf2	1589.37333117976	-0.455719198382528	0.178384748572674	-2.55469821287366	0.0106279899242101	0.0998755130358354	chr10	102052157	102055365	-	NA	Srsf2
Tradd	243.180299367886	0.47664550580084	0.186584544676184	2.55458192760851	0.0106315406856154	0.0998755130358354	chr19	33136147	33142714	-	NA	Tradd
Cotl1	1156.55992870292	0.45503013814271	0.178109510063198	2.55477732761857	0.010625574764597	0.0998755130358354	chr19	47871688	47906010	-	NA	Cotl1
Sart1	1223.55166310964	0.354934139956896	0.139006218771802	2.55336878517334	0.0106686468551837	0.0999851850087121	chr1	202690471	202699136	-	NA	Sart1
Nos1	584.813004528254	-1.49183380880741	0.584241980514858	-2.55345192328143	0.0106661002539814	0.0999851850087121	chr12	38615110	38795492	-	NA	Nos1
Itga8	4398.11410021431	-0.564717294639618	0.221133346228643	-2.5537410086298	0.0106572494953297	0.0999851850087121	chr17	75304003	75501510	-	NA	Itga8
Basp1	346.710388980497	0.591843017979681	0.231785673330159	2.55340638390816	0.0106674951023665	0.0999851850087121	chr2	75816129	75863801	-	NA	Basp1
Emp3	2271.61464367904	0.337610370965244	0.132277042381662	2.55229754828603	0.0107015082826281	0.100158697273759	chr1	96388650	96391946	-	NA	Emp3
LOC120098852	42.2156714475303	1.05693147416157	0.414134955102049	2.55214263162385	0.0107062679713334	0.100158697273759	chr20	10005155	10006928	+	NA	LOC120098852
Psmb2	1126.17792391259	0.294727558534126	0.115477719685101	2.55224608987627	0.0107030890917725	0.100158697273759	chr5	138970563	139002715	+	NA	Psmb2
Fbxo34	323.012476024295	-0.403738928482081	0.158227779452701	-2.5516311350547	0.0107219966584937	0.100246206570435	chr15	20719394	20787905	+	NA	Fbxo34
Atp6v0a2	325.953552066116	-0.567325410350873	0.222423018583397	-2.55065961231955	0.0107519278812768	0.100406661437624	chr12	31949862	31979777	-	NA	Atp6v0a2
Tmem108	18.3487115225689	1.54342350324148	0.605098722844854	2.55069701020871	0.0107507743326114	0.100406661437624	chr8	104066080	104360172	-	NA	Tmem108
Igsf7	28.5000669372856	1.80524201117283	0.708049879065727	2.54959723113695	0.0107847433328465	0.100534009278213	chr10	100153766	100161589	+	NA	Igsf7
Mdfic2	53.8555373129959	1.24660523040682	0.488936127630572	2.54962797788737	0.0107837923595133	0.100534009278213	chr4	130845259	130948054	-	NA	Mdfic2
Ptges3	3289.81623385838	0.273031714944908	0.107087975425314	2.54960198715612	0.0107845962279589	0.100534009278213	chr7	490697	507759	+	NA	Ptges3
Csf2ra	435.254351000093	0.649866749474632	0.25496384921786	2.54885840274296	0.0108076171573324	0.100687551786854	chr14	98088	103261	-	NA	Csf2ra
Smg7	1055.87688677581	-0.341827058538169	0.134138023685742	-2.54832335489749	0.0108242089333637	0.100768577258844	chr13	64986144	65050698	-	NA	Smg7
Rlf	452.642925358736	-0.583696994966442	0.229065637070537	-2.54816480739406	0.0108291298211526	0.100768577258844	chr5	134711611	134767274	-	NA	Rlf
Prxl2a	475.947476063842	0.592398340585249	0.232533110655157	2.54758704649062	0.0108470787955276	0.100817055930797	chr16	16866600	16886378	-	NA	Prxl2a
Carmil2	84.200689692759	0.845327977684042	0.331819690736293	2.54755218356179	0.0108481627080808	0.100817055930797	chr19	33571254	33586783	+	NA	Carmil2
Nphp3	128.393523145119	-0.773489546733326	0.30364142018952	-2.5473782405923	0.0108535721538115	0.100817055930797	chr8	104621907	104662383	+	NA	Nphp3
Cyp27a1	781.578257386167	0.55078284004588	0.216322360030702	2.54612070600427	0.0108927515490113	0.101121257886513	chr9	76264654	76294551	+	NA	Cyp27a1
RGD1562987	1880.62650633905	0.30577479714568	0.120112784162781	2.5457306587056	0.0109049292671826	0.101174582687737	chr18	68586277	68594851	+	NA	RGD1562987
Cog3	375.362415438402	-0.556287010508823	0.218620375393184	-2.54453414741582	0.0109423612255945	0.101330415815067	chr15	51020807	51071288	-	NA	Cog3
Galnt1	2103.30438975371	-0.353901767756712	0.139098579092887	-2.54425149462083	0.0109512204615295	0.101330415815067	chr18	15489014	15568849	+	NA	Galnt1
Cmpk1	1585.39588972647	0.456793190412292	0.179489488678287	2.54495789015833	0.0109290917136341	0.101330415815067	chr5	128480300	128507830	-	NA	Cmpk1
Ptprn2	39.7785704659881	1.68455797327537	0.662126154820511	2.54416467467898	0.0109539429534283	0.101330415815067	chr6	137439571	138191575	+	NA	Ptprn2
LOC689959	183.940649734975	0.551919804769572	0.216896709907757	2.54462045553524	0.0109396573247032	0.101330415815067	chr8	51081341	51088333	-	NA	LOC689959
LOC108352348	134.619386430625	0.593300448018732	0.233227489939399	2.5438701422928	0.010963183355019	0.101356273627883	chr11	68857942	68859024	-	NA	LOC108352348
Cntnap1	710.539642863548	-0.403476242376146	0.158684625395895	-2.54262970574201	0.0110021757865368	0.101580956014716	chr10	86109849	86125612	+	NA	Cntnap1
Krtcap2	936.764369264209	0.301120441636529	0.118427494430844	2.54265652654139	0.0110013313879846	0.101580956014716	chr2	174654408	174658405	+	NA	Krtcap2
Atp5f1d	3158.93269625133	0.338128779596865	0.132991673977139	2.54248081466354	0.011006864367867	0.101580956014716	chr7	9560603	9565919	-	NA	Atp5f1d
Ripply3	20.1830522362259	1.1113780401207	0.43734676364074	2.54118272390748	0.0110478165244953	0.101788587633054	chr11	33648470	33656587	+	NA	Ripply3
Parp4	1187.81085572218	-0.384135672238341	0.151165942892865	-2.54115222574035	0.0110487803058389	0.101788587633054	chr15	30690502	30792868	+	NA	Parp4
Tet1	256.545012829964	-0.579093634256282	0.227885079577772	-2.54116520190454	0.0110483702332162	0.101788587633054	chr20	25761041	25840926	+	NA	Tet1
Cux2	218.69150899604	0.540257957255333	0.212620754754957	2.5409464747596	0.0110552842537471	0.101788875980344	chr12	34507722	34707581	+	NA	Cux2
Gsk3a	650.329729146959	-0.352510276713571	0.138828674990157	-2.53917482637188	0.0111114283195435	0.101935755929354	chr1	80815842	80825732	-	NA	Gsk3a
Fam98c	545.128051152879	0.482617459458015	0.190070118554336	2.53915482943231	0.011112063471426	0.101935755929354	chr1	84452805	84456414	-	NA	Fam98c
LOC102552450	102.85348982975	-0.766193563295347	0.30165638756711	-2.53995471295926	0.011086682348637	0.101935755929354	chr11	54975957	54980672	-	NA	LOC102552450
Nr3c1	2082.327498514	-0.434235070977622	0.171012819556291	-2.53919602111869	0.0111107551575683	0.101935755929354	chr18	31271680	31393320	-	NA	Nr3c1
Dusp15	95.5232700083553	0.614055287412459	0.241740741928792	2.54013983126327	0.0110808156991518	0.101935755929354	chr3	141408494	141419137	-	NA	Dusp15
Tle5	6188.82653115635	0.364801064431843	0.143676865174627	2.53903830646958	0.0111157651682601	0.101935755929354	chr7	8143356	8150295	-	NA	Tle5
Pls3	4689.03920223232	-0.503084741532799	0.198141955411671	-2.53901169233725	0.0111166107986037	0.101935755929354	chrX	111589192	111683908	+	NA	Pls3
Cx3cl1	3071.48433607456	-0.478455451166988	0.188474495741236	-2.53856867628328	0.0111306954675984	0.101946020339809	chr19	10227336	10237826	-	NA	Cx3cl1
Nipbl	1364.03254550085	-0.485827246570751	0.19137647756568	-2.53859435992606	0.0111298784830467	0.101946020339809	chr2	57399442	57586770	-	NA	Nipbl
Tmem60	269.76715273332	0.548156578994117	0.216004069924026	2.53771412356683	0.011157908775734	0.102048515797276	chr4	14210028	14214884	-	NA	Tmem60
Lrp1	17205.9084245507	-0.403392737001389	0.15896586161995	-2.53760608026525	0.0111613536291056	0.102048515797276	chr7	63380324	63461029	-	NA	Lrp1
Tceal1	514.775777791097	0.445480802612703	0.175544701961084	2.53770576745437	0.0111581751683829	0.102048515797276	chrX	100058484	100060439	+	NA	Tceal1
Aldoa	14976.1610256312	0.289394931429967	0.114084723109899	2.53666681691631	0.0111913409322792	0.102257050776883	chr1	181402274	181407476	-	NA	Aldoa
Ank3	304.222312681516	0.624314626283188	0.246133812491682	2.53648460552037	0.0111971665673275	0.102257050776883	chr20	18602266	19225831	-	NA	Ank3
Dnajb14	1031.83049710232	-0.489734077546452	0.193100124641567	-2.5361665532609	0.0112073417395289	0.102290572371347	chr2	226358987	226409461	+	NA	Dnajb14
Plek2	77.1929217081317	0.657738927430647	0.259450609454635	2.53512192094369	0.0112408195651724	0.102456757790899	chr6	97700122	97719417	-	NA	Plek2
Tle2	605.010854819736	0.670793658167665	0.264579904068841	2.5353159777136	0.0112345938281033	0.102456757790899	chr7	8119048	8135385	-	NA	Tle2
Timm13	774.459631485721	0.532265046917851	0.209967423009023	2.53498871058192	0.0112450949985432	0.102456757790899	chr7	8809068	8810172	+	NA	Timm13
Ankhd1	885.784928760903	-0.471781458220749	0.186150492369272	-2.53440886573033	0.0112637221509026	0.102507693602485	chr18	28161881	28260917	+	NA	Ankhd1
Fem1a	655.74382666528	-0.698279112350634	0.27550680410951	-2.53452583360909	0.0112599624265893	0.102507693602485	chr9	1091694	1093901	+	NA	Fem1a
Il33	1253.47611944771	-0.799570423600899	0.315530143927661	-2.53405400082539	0.0112751354739877	0.102552215421591	chr1	227701963	227736374	+	NA	Il33
Isg20	279.759981631154	0.731448075850453	0.288727612442311	2.53334992681588	0.0112978106195693	0.102585641168021	chr1	132829302	132837027	+	NA	Isg20
Med4	322.916533131312	0.367593613178993	0.145082690102327	2.53368346644061	0.0112870637240979	0.102585641168021	chr15	48696541	48706818	+	NA	Med4
Plekhm3	368.723651180599	-0.426062712369388	0.168182721514933	-2.53333225037364	0.0112983804211505	0.102585641168021	chr9	66166232	66325332	-	NA	Plekhm3
Slc22a3	96.0949015716623	-1.1603933081908	0.458290642780403	-2.53200305629372	0.0113413002704867	0.102845343802799	chr1	48235475	48324617	+	NA	Slc22a3
Cend1	67.6806875767765	0.762341760890068	0.301142188807078	2.53150102916483	0.0113575484140676	0.102845343802799	chr1	196525152	196528152	-	NA	Cend1
Npl	200.421030416016	0.552646716305138	0.218246709063173	2.53221099496703	0.0113345763670206	0.102845343802799	chr13	65655098	65697464	-	NA	Npl
Gtpbp1	754.01623361521	-0.531896923288732	0.210116982283689	-2.53143233596699	0.0113597732808659	0.102845343802799	chr7	111248253	111272705	+	NA	Gtpbp1
Abcg4	3075.78917435451	-0.665857857316119	0.26299802957432	-2.53179789367188	0.0113479378780456	0.102845343802799	chr8	44611186	44629818	-	NA	Abcg4
Dock11	1128.38083891765	-0.394525148272702	0.15586281545032	-2.53123329726104	0.011366222022718	0.102845343802799	chrX	115131719	115314854	+	NA	Dock11
Syt7	740.810920621381	-0.636944898247332	0.251683758456443	-2.53073500711236	0.011382380597406	0.102932327357566	chr1	207031368	207093787	+	NA	Syt7
Vwc2	14.166639225865	-2.02967510547525	0.80245441164503	-2.5293338487783	0.0114279267675937	0.103225488998954	chr14	85683669	85825068	+	NA	Vwc2
LOC108348798	12.7893975469026	2.05672942455999	0.813132419743828	2.52939050838478	0.0114260818517154	0.103225488998954	chr18	56242470	56248072	+	NA	LOC108348798
Mrpl22	319.762159816112	0.366224186317835	0.144822858041991	2.52877336678199	0.0114461910936906	0.10333111431652	chr10	42345445	42355779	+	NA	Mrpl22
Kank2	9549.79017777622	-0.277891355016955	0.109900893945898	-2.52856319033906	0.0114530467524545	0.103333685157258	chr8	20311675	20341107	-	NA	Kank2
Tgoln2	4223.86354426906	-0.415066537469203	0.164179380181382	-2.52812830095135	0.0114672438039619	0.1034024518699	chr4	104663355	104671208	-	NA	Tgoln2
Nek4	174.457438741536	-0.577053541686272	0.228285512887702	-2.52777118612049	0.0114789135666185	0.103448363752804	chr16	6144899	6185376	+	NA	Nek4
Nol12	154.276061596132	0.467125102401893	0.184822662490201	2.52742329381095	0.0114902920909405	0.103491599898127	chr7	110493293	110498908	+	NA	Nol12
Acsbg1	306.699216668822	1.65658284543841	0.655501820711219	2.52719793156488	0.0114976683623533	0.10349875939689	chr8	54991293	55047276	-	NA	Acsbg1
Fhl1	10572.1012029212	-0.475673516334271	0.188267902916867	-2.52657786571465	0.0115179852651553	0.103622331967867	chrX	134555398	134614930	+	NA	Fhl1
Ncbp2as2	421.922130916727	0.378999308336825	0.150021942451151	2.52629250191339	0.0115273461157186	0.103646964183951	chr11	68829946	68830715	+	NA	Ncbp2as2
Trio	993.151530789631	-0.363862048592416	0.144041448281094	-2.52609268328339	0.0115339048277956	0.103646964183951	chr2	78505068	78801384	-	NA	Trio
Fam50a	1051.14918438413	0.346382931833931	0.137172806247134	2.52515743688934	0.0115646467691134	0.103863869269604	chrX	152095244	152102362	+	NA	Fam50a
Rpp25l	243.591273184529	0.503871365545955	0.199569043131234	2.52479722125348	0.0115765065896411	0.103911040313183	chr5	56878419	56879956	-	NA	Rpp25l
Olfm3	13.3916582327547	2.14121801408103	0.848791076524421	2.52266791357982	0.0116468330975245	0.10430415563307	chr2	202729609	202952120	+	NA	Olfm3
Slc17a9	111.574711156225	0.743522585506323	0.294701486263309	2.52296856366039	0.0116368803385115	0.10430415563307	chr3	167839245	167857462	+	NA	Slc17a9
Timm8b	830.720077822201	0.398341254286257	0.157902833527509	2.52269858233329	0.0116458174893733	0.10430415563307	chr8	50954349	50955730	+	NA	Timm8b
Nme6	221.514960213584	0.586208489233542	0.232364411281186	2.52279807394501	0.0116425233253595	0.10430415563307	chr8	109832084	109839301	+	NA	Nme6
Rps10	4831.53913160833	0.640930290642875	0.254102476219795	2.52232996772719	0.0116580295154988	0.104345004075546	chr20	5694312	5698922	-	NA	Rps10
Epsti1	169.423394595804	0.542067927528871	0.214956459671913	2.52175686348866	0.0116770387491533	0.104455694749252	chr15	53283963	53382192	+	NA	Epsti1
Dcbld2	273.288120335827	-0.953111414101027	0.378045527433236	-2.52115511211636	0.0116970277654226	0.104515601499452	chr11	42125786	42179927	-	NA	Dcbld2
Tet3	737.787012988143	-0.462432105041391	0.183414756251936	-2.52123719209485	0.0116942994407453	0.104515601499452	chr4	115867411	115964433	-	NA	Tet3
Ndst1	2393.2041790387	-0.611083719090069	0.242436057939519	-2.52059748984418	0.0117155779892639	0.1045850145488	chr18	54136886	54199545	-	NA	Ndst1
Rabggtb	1667.39581656107	0.419951997323512	0.166613116890447	2.52052182421894	0.0117180971407215	0.1045850145488	chr2	242844757	242850022	-	NA	Rabggtb
Isoc2b	509.615507043845	0.396318121610298	0.157252494544145	2.52026603939845	0.0117266165961524	0.104601686098181	chr1	68972959	68993760	+	NA	Isoc2b
Coprs	387.225710934423	0.397709567447657	0.157833967394033	2.51979706278797	0.0117422511285539	0.104647694344585	chr16	75721263	75726375	+	NA	Coprs
RGD1302996	382.975453104765	0.552293865102887	0.219189267892735	2.51971216662471	0.0117450833344901	0.104647694344585	chr20	2857839	2861952	+	NA	RGD1302996
Arl1	1161.98399423339	-0.36737699018544	0.145844562119441	-2.51896255058569	0.011770117450545	0.104811362982599	chr7	23120003	23131173	+	NA	Arl1
Myo1c	6360.50974941478	-0.382496036536263	0.151885086873019	-2.51832516549858	0.0117914407277227	0.10492879196501	chr10	60498373	60520752	+	NA	Myo1c
Kpnb1	2390.87064707242	-0.409915282101276	0.16278302962181	-2.51816963385939	0.0117966491284584	0.10492879196501	chr10	82145661	82174437	-	NA	Kpnb1
Pdrg1	685.557276220747	0.413829632036602	0.16437092767097	2.51765709362539	0.0118138273787453	0.105022187313821	chr3	141477560	141483730	-	NA	Pdrg1
Mix23	177.452169944114	0.502967817334969	0.199819525468445	2.51711045832904	0.0118321728000247	0.105125847148694	chr11	64660710	64681000	-	NA	Mix23
Lpxn	261.645557499034	0.527847650872184	0.209722175689516	2.51689001955443	0.0118395780081021	0.105132243791877	chr1	209928296	209963085	+	NA	Lpxn
Slc15a2	93.809838605461	0.909919374590091	0.361566011235435	2.51660650148222	0.0118491082836378	0.105157492589441	chr11	64014181	64043228	+	NA	Slc15a2
Stk19	292.959212663591	0.735738400142894	0.29250669723019	2.51528736644242	0.0118935396679882	0.105373411165511	chr20	3995589	4005117	+	NA	Stk19
Ppp1r9a	415.412480464836	-0.669195008408877	0.266043985862507	-2.51535476827024	0.0118912658490966	0.105373411165511	chr4	32970500	33292360	+	NA	Ppp1r9a
Rpl29	6816.3494383522	0.52381753230525	0.208241536745377	2.51543251405091	0.0118886435528986	0.105373411165511	chr8	107068928	107070963	+	NA	Rpl29
Fbl	640.919205175931	0.384161303276999	0.152746059851585	2.51503249020149	0.0119021414726607	0.105390245945417	chr1	83469831	83478932	+	NA	Fbl
Ranbp3l	6916.17109466654	0.605639119246107	0.240850759835712	2.51458255585004	0.0119173397477402	0.105412951374525	chr2	58057886	58113158	+	NA	Ranbp3l
LOC102546572	1410.81313084328	-0.49030373951696	0.194985920364794	-2.51455971077123	0.0119181118875687	0.105412951374525	chr7	11846076	11868732	-	NA	LOC102546572
Wnk1	3268.19043103127	-0.35488387492593	0.141169645033462	-2.51388232110247	0.0119410271181315	0.105556263327564	chr4	153128333	153253905	-	NA	Wnk1
Churc1	718.674265939224	0.352111816519974	0.140114353911622	2.51303172508701	0.011969857016966	0.105751669353262	chr6	95464487	95485208	+	NA	Churc1
Rpl34	4163.12101785023	0.419162341017583	0.166816627707856	2.51271319158697	0.0119806691866683	0.105787761723495	chr2	219284372	219288108	-	NA	Rpl34
Tchp	421.317302949713	0.496611776290301	0.197682588521117	2.51216751058099	0.0119992116797451	0.105832643228083	chr12	41877887	41893264	-	NA	Tchp
LOC102551133	668.283528472416	0.340401984982591	0.135498940637167	2.51221141199993	0.0119977189487205	0.105832643228083	chrX	17603073	17619833	-	NA	LOC102551133
Cnot1	2002.72019556032	-0.320704607339191	0.127735444336881	-2.51069395032898	0.0120494111092576	0.106215829094275	chr19	9255189	9346574	+	NA	Cnot1
Alyref	700.647622299581	0.36600197905836	0.145826868902537	2.50983911135729	0.0120786179482764	0.106379761608839	chr10	105871305	105875076	-	NA	Alyref
LOC108350125	16.8732392320514	1.51190743948783	0.602412658062512	2.50975376970074	0.0120815372143829	0.106379761608839	chr2	231759163	231767187	-	NA	LOC108350125
Csnk1d	2737.12210801612	-0.245225178909313	0.0977347400496414	-2.50908918143905	0.0121042920657	0.106508539420247	chr10	106221991	106256620	-	NA	Csnk1d
Cped1	7279.244520431	-0.579730979206408	0.231066913127288	-2.50893116353292	0.0121097080302303	0.106508539420247	chr4	50516711	50789651	+	NA	Cped1
Unk	605.596865971513	-0.35530194048135	0.141671740151671	-2.50792388165044	0.0121442824926646	0.106693288536114	chr10	101265731	101295950	+	NA	Unk
Ppih	278.930245940701	0.395914481483254	0.157855860943553	2.50807590618904	0.0121390587252709	0.106693288536114	chr5	132906323	132924341	-	NA	Ppih
Psmb1	3171.85265319629	0.328472095045825	0.131075360800304	2.50597895012671	0.0122112889389937	0.106769636576148	chr1	56442431	56463544	-	NA	Psmb1
Tfpt	266.028087739052	0.483142810109333	0.192729100401929	2.50684929832473	0.0121812634608645	0.106769636576148	chr1	65587854	65597407	+	NA	Tfpt
Polr2g	730.466788130868	0.293833808112692	0.117204974808445	2.50700798829506	0.0121757959936989	0.106769636576148	chr1	205689159	205692537	-	NA	Polr2g
Snrpe	546.56218082895	0.445019288485389	0.177605464247356	2.50566214486283	0.0122222344304998	0.106769636576148	chr13	45050985	45057231	-	NA	Snrpe
Hsd17b11	1395.55663913102	0.299290022532952	0.11944771339603	2.50561533598097	0.0122238523949831	0.106769636576148	chr14	5693303	5743157	+	NA	Hsd17b11
Dctn4	1418.3265341877	-0.257475640819647	0.102741671113346	-2.50604879236973	0.0122088770869998	0.106769636576148	chr18	53982354	54009409	+	NA	Dctn4
Lrrc8a	705.993974116532	-0.783165363768624	0.312485013529986	-2.5062493555182	0.0122019534153238	0.106769636576148	chr3	13509576	13537174	+	NA	Lrrc8a
LOC120102286	404.959642817244	0.698359627154693	0.278730051424543	2.50550532167412	0.0122276558230727	0.106769636576148	chr4	86184827	86206190	+	NA	LOC120102286
Tln1	10534.4861403778	-0.34903044403874	0.139281700138006	-2.50593181798403	0.0122129167849757	0.106769636576148	chr5	57787669	57817900	-	NA	Tln1
Nin	445.749078727436	-0.41777203193313	0.166700903913819	-2.50611737623877	0.012206509101017	0.106769636576148	chr6	88525404	88627710	-	NA	Nin
Sel1l	2138.05555086696	-0.403222388510246	0.16092017197511	-2.50572929149376	0.012219913816324	0.106769636576148	chr6	110735449	110779695	-	NA	Sel1l
Osgin1	170.777669298037	0.730461338082823	0.291630175007786	2.50475225364906	0.0122537191496193	0.106937839815158	chr19	47471749	47500517	+	NA	Osgin1
Lmtk2	508.118770725403	-0.556619919459589	0.222315767710212	-2.50373567827695	0.0122889804033394	0.106965962671516	chr12	10426771	10508750	-	NA	Lmtk2
Itpkb	1234.09079261358	-0.408619090478261	0.163207463728572	-2.50367894422911	0.0122909509441327	0.106965962671516	chr13	92069159	92164281	+	NA	Itpkb
Psen1	1449.62583938151	-0.451958510329344	0.180484323130608	-2.50414275594608	0.0122748496023433	0.106965962671516	chr6	103323013	103375088	+	NA	Psen1
Xirp1	1013.84277958971	-0.613486112162131	0.245005442174217	-2.50396932704008	0.012280868042263	0.106965962671516	chr8	119744777	119757547	-	NA	Xirp1
Tmem14a	183.384217981686	0.574104652075023	0.229252209207385	2.50424915886276	0.0122711584343318	0.106965962671516	chr9	23640593	23652379	+	NA	Tmem14a
Itpripl1	97.1866095363403	-0.813103031987875	0.32484545548061	-2.50304573534787	0.0123129631604652	0.107098262534002	chr3	114403122	114407917	-	NA	Itpripl1
Macrod1	351.454246498638	0.44037082182498	0.175960043644172	2.50267511137643	0.0123258633437915	0.107151203396609	chr1	204246237	204387027	+	NA	Macrod1
Uevld	46.1415404011215	-1.1792926785132	0.471481599169713	-2.50124857595706	0.0123756280767519	0.107465006700718	chr1	97454187	97486004	-	NA	Uevld
LOC103691527	47.1210838723493	1.10405598003255	0.441368274136135	2.50143937552707	0.0123689617345217	0.107465006700718	chr2	116967993	117589148	+	NA	LOC103691527
Stk40	1835.68194348709	-0.442884527982166	0.177091641957811	-2.50087764214008	0.0123885972336935	0.107518256124207	chr5	138380048	138417802	+	NA	Stk40
Rtn4rl1	589.789812895513	-0.388178868273586	0.15528640941504	-2.49976073074165	0.0124277211276192	0.107798313542714	chr10	60043245	60116977	+	NA	Rtn4rl1
Npnt	5215.03747349273	-0.63642543876221	0.254672647372817	-2.49899408251151	0.0124546390717099	0.107972245888484	chr2	221391150	221459527	-	NA	Npnt
LOC120098329	125.320436626328	0.663315860782332	0.265480794569318	2.49854556092621	0.0124704111343633	0.10804941349807	chr18	4100039	4108710	-	NA	LOC120098329
Ufsp2	607.15358193582	0.336929202054394	0.134875601821415	2.49807376207679	0.0124870208174181	0.108133749655681	chr16	46272015	46291080	-	NA	Ufsp2
LOC120101757	77.3326376362984	-1.00383532935532	0.401918539538776	-2.49760891972605	0.0125034047532084	0.10818536189933	chr3	140781284	140784381	-	NA	LOC120101757
Wdr54	275.984252120946	0.641559490691047	0.256879199109013	2.49751436829568	0.0125067396625322	0.10818536189933	chr4	115654967	115677979	-	NA	Wdr54
Ubr3	1500.19296891968	-0.400935967261242	0.160563788721787	-2.49705098797808	0.0125230948716022	0.108267284195061	chr3	54649802	54806779	+	NA	Ubr3
Cib1	669.545395040021	0.387080624718097	0.155048355445868	2.49651551353113	0.0125420182588932	0.108371307219426	chr1	134178330	134183895	-	NA	Cib1
Ghdc	151.705291461746	0.49594806055709	0.198848868492159	2.49409546213559	0.0126278577560778	0.108486984059314	chr10	85693611	85697833	-	NA	Ghdc
Ivns1abp	1011.43887125224	0.291313700102827	0.116756023846046	2.49506355652322	0.0125934571226595	0.108486984059314	chr13	63427039	63446701	+	NA	Ivns1abp
Niban1	6288.42766976463	-0.608872119118029	0.244006243092194	-2.4953136911664	0.0125845822421434	0.108486984059314	chr13	63674239	63827748	+	NA	Niban1
Atf6	1523.06357803842	-0.564951334065807	0.226524282640405	-2.49399899860906	0.0126312900809236	0.108486984059314	chr13	82927578	83106381	-	NA	Atf6
LOC108352582	43.2085703446072	0.885427616112096	0.354975488320761	2.49433452518279	0.0126193550731229	0.108486984059314	chr13	92099745	92103608	-	NA	LOC108352582
Cfap20	382.651549860165	0.383741140834499	0.153780803105512	2.49537740137309	0.0125823226626504	0.108486984059314	chr19	9608850	9622562	+	NA	Cfap20
Dnajc17	194.8960737932	0.455341652935771	0.182520892730874	2.49473715651375	0.0126050462623755	0.108486984059314	chr3	106162196	106195771	-	NA	Dnajc17
Lpcat3	1046.41306525948	-0.510169406523337	0.204469154195964	-2.49509227213014	0.0125924379995934	0.108486984059314	chr4	157468396	157509889	+	NA	Lpcat3
Dnmt3a	1471.5872610506	-0.340155666849027	0.136330592313173	-2.49507950546885	0.0125928910821338	0.108486984059314	chr6	26791516	26902161	+	NA	Dnmt3a
Pacsin2	3483.44367834048	-0.458466192315591	0.183774178560922	-2.49472584182226	0.012605448170418	0.108486984059314	chr7	114505524	114599087	-	NA	Pacsin2
Zfp26	525.443884642814	-0.401447760037611	0.160957528159358	-2.49412229815155	0.0126269030349951	0.108486984059314	chr8	18959655	18985647	-	NA	Zfp26
LOC120100014	109.913991639655	0.875255236076955	0.351020331223442	2.49346023071186	0.012650475486729	0.108592454969596	chr1	226759143	226764358	-	NA	LOC120100014
Spata17	15.3519421797092	2.29915908398936	0.922217011609919	2.49307815302138	0.0126640968176443	0.108650074497694	chr13	98605985	98784855	-	NA	Spata17
Immp1l	401.881248599844	0.387415110761567	0.155435529750162	2.49244887178804	0.0126865594251388	0.108783442486223	chr3	92385328	92450557	+	NA	Immp1l
Garre1	1745.70648943261	-0.340903720214766	0.136809436658611	-2.49181436997979	0.0127092440837497	0.108918568098663	chr1	86862120	86939725	-	NA	Garre1
Ogfod1	46.2528627806634	-1.21969974719487	0.489525713174374	-2.49159485266998	0.0127171006041585	0.108926538181371	chr19	10948777	10974566	-	NA	Ogfod1
Pcnp	2374.81587486237	0.291618198271125	0.117052997962811	2.49133472312922	0.0127264162003742	0.108946990292371	chr11	44592765	44607372	+	NA	Pcnp
Timm17a	806.273837356021	0.424169838614149	0.170367899033372	2.48972864618739	0.0127840658963302	0.109143442066064	chr13	46731116	46742604	-	NA	Timm17a
Nat1	179.471913277841	0.519733745095812	0.208703273949754	2.49029991365128	0.0127635339778553	0.109143442066064	chr16	22218216	22238516	-	NA	Nat1
Psmd4	1144.33213473364	0.368022436792268	0.147812057053085	2.48979984535427	0.0127815053343295	0.109143442066064	chr2	182598933	182608250	-	NA	Psmd4
Tnc	2392.5090422312	-0.397535569700642	0.159666094623301	-2.48979328165159	0.012781741368206	0.109143442066064	chr5	77375850	77460712	-	NA	Tnc
Foxn3	1926.2410599303	-0.482346265825142	0.193693281573118	-2.49025811276298	0.0127650353530078	0.109143442066064	chr6	118462017	118842442	-	NA	Foxn3
Vtn	6202.63897848007	0.753285624840946	0.302769072950277	2.48798735452302	0.0128468300860412	0.10961848452434	chr10	63394731	63397812	+	NA	Vtn
Snapin	1705.28998569306	0.385162082620571	0.15482694918007	2.48769406527938	0.0128574283718169	0.10961848452434	chr2	175971574	175974164	-	NA	Snapin
Dclre1b	321.905700514874	-0.525193034995182	0.21112389913151	-2.48760579524934	0.0128606196074913	0.10961848452434	chr2	191309908	191318399	-	NA	Dclre1b
Diaph1	1789.34877842254	-0.25655697274142	0.103163214440724	-2.48690363258148	0.0128860299390534	0.109740088207844	chr18	29669658	29769044	-	NA	Diaph1
Tst	227.978279174649	0.683090090980113	0.274683510994847	2.48682597840002	0.0128888428665832	0.109740088207844	chr7	109948060	109955378	-	NA	Tst
Alg9	401.027018385089	-0.392625701633139	0.157901985915347	-2.48651528577754	0.0129001027618717	0.109776523827486	chr8	51117056	51188790	+	NA	Alg9
Ankrd44	614.725717993719	-0.360764371931206	0.145125925537339	-2.48587129140055	0.0129234696550109	0.109915891722391	chr9	56126745	56427661	-	NA	Ankrd44
Nav1	1537.9356008753	-0.413150467675891	0.166241735541536	-2.48523913883626	0.0129464432872544	0.110051766019115	chr13	46866971	47119368	-	NA	Nav1
Ebp	409.088979873426	0.459205177516453	0.184841231028876	2.48432222053702	0.0129798300563997	0.110275962975117	chrX	14299426	14305826	+	NA	Ebp
Sestd1	1129.60366219335	-0.345718304159681	0.139178487211476	-2.48399239772147	0.0129918581553316	0.110318553645111	chr3	62123589	62220759	-	NA	Sestd1
Ins2	78.7881299947281	0.945619471071828	0.380764969976865	2.48347286550357	0.0130108246434487	0.110395831628415	chr1	197843276	197992522	-	NA	Ins2
Hcar1	478.967275033748	-0.77772421920725	0.313176754250881	-2.48333954755858	0.0130156956095575	0.110395831628415	chr12	32711026	32712082	+	NA	Hcar1
Slc12a6	562.937863625806	-0.58076037438375	0.233915105448707	-2.48278268848738	0.0130360587138475	0.110395831628415	chr3	99071576	99170266	+	NA	Slc12a6
Sptbn5	173.080838120651	0.877122395765815	0.353267991595274	2.48288103262608	0.0130324604388175	0.110395831628415	chr3	107013782	107054878	-	NA	Sptbn5
Agr2	93.1800471295597	1.08141069818749	0.435512014637968	2.48307890905477	0.0130252230778963	0.110395831628415	chr6	52708601	52729378	+	NA	Agr2
Kdelr2	2315.50080157376	0.308350996751654	0.124243052150572	2.48183694310696	0.013070707102044	0.110629677011164	chr12	11138819	11157117	-	NA	Kdelr2
Cox17	480.610991933217	0.495865297646804	0.199815528305724	2.48161542724605	0.0130788343342422	0.110638852857995	chr11	62400732	62406507	-	NA	Cox17
Foxp4	1706.83323836167	-0.363595105238371	0.146526796065499	-2.48142397842262	0.0130858620320406	0.110638852857995	chr9	13058505	13115406	+	NA	Foxp4
Gpha2	295.245888438604	0.80583206686634	0.324957547579302	2.47980720210749	0.013145343920589	0.110830116101609	chr1	203525951	203527271	+	NA	Gpha2
Ccdc186	857.578177028332	-0.471404983142062	0.190068698007833	-2.48018210301327	0.0131315299052789	0.110830116101609	chr1	255831662	255871954	-	NA	Ccdc186
Xab2	916.069821607422	0.394310535627822	0.159001147901658	2.47992257182762	0.0131410915115695	0.110830116101609	chr12	1667671	1679702	-	NA	Xab2
Usp13	435.579217401024	-0.596046292089352	0.240392718178427	-2.47946899808731	0.0131578167850505	0.110830116101609	chr2	115576911	115689153	+	NA	Usp13
Ado	46.3180623522715	-1.13223306152809	0.456528919232291	-2.48009055687443	0.0131349019308939	0.110830116101609	chr20	21044814	21045983	+	NA	Ado
Cecr2	114.968253863189	-0.635210319172278	0.256187595921791	-2.47947335969457	0.013157655863676	0.110830116101609	chr4	153890309	153998078	+	NA	Cecr2
Lamb2	23818.1623217186	-0.36415390190992	0.146866197837918	-2.47949431026874	0.0131568829170989	0.110830116101609	chr8	109178366	109190552	+	NA	Lamb2
LOC102548069	199.571591214524	-0.509164006456345	0.205370445221345	-2.47924673829078	0.0131660193580954	0.110839839628163	chr20	8644309	8649170	+	NA	LOC102548069
Wipi2	261.553301957143	-0.464304253151234	0.187314313262198	-2.47874412299349	0.0131845852214299	0.11092312163071	chr12	11911368	11939799	-	NA	Wipi2
LOC100360117	635.619475026235	0.539068060821504	0.217489180489694	2.47859714036234	0.0131900189145001	0.11092312163071	chr3	8761804	8762651	+	NA	LOC100360117
Letm1	441.697825838783	-0.738459024931372	0.297983730920059	-2.47818571386866	0.0132052391682526	0.110991764382652	chr14	76942646	76982220	+	NA	Letm1
Cdk11b	1862.33443502326	0.424592998232885	0.171372941808711	2.47759648490379	0.013227064065955	0.111115817041244	chr5	166212760	166238883	+	NA	Cdk11b
Ndufv1	2498.5683856076	0.345191803378527	0.139415189406247	2.47599852533041	0.0132864126985261	0.111346960231537	chr1	201300364	201305461	-	NA	Ndufv1
Cox11	130.893456198313	-0.601843869257151	0.243030313089895	-2.47641482087271	0.0132709287425939	0.111346960231537	chr10	75458734	75465322	+	NA	Cox11
Hist1h4b	472.128978264846	0.589756856915114	0.238198223283356	2.4759078753226	0.0132897865081139	0.111346960231537	chr17	42480466	42484912	+	NA	Hist1h4b
Cd53	606.594442440953	0.427964652821259	0.172850988339929	2.47591672417645	0.0132894571383541	0.111346960231537	chr2	194352138	194399668	-	NA	Cd53
Arid1a	2374.05164828732	-0.293786881548727	0.118658494979313	-2.47590264481228	0.0132899812002159	0.111346960231537	chr5	145908180	145981609	-	NA	Arid1a
Naa10	427.020999880516	0.413641451752822	0.167093930154811	2.47550255936638	0.013304880811639	0.111412436445066	chrX	151656055	151661304	-	NA	Naa10
G0s2	282.848083364518	0.560131152131409	0.226314525837108	2.47501193332402	0.013323172407176	0.111506231652608	chr13	104806350	104807263	-	NA	G0s2
Axl	4844.60181125869	-0.362180679159579	0.146505091404207	-2.47213715023953	0.0134307978852276	0.111811925644833	chr1	81265655	81296278	-	NA	Axl
Clip3	788.600385942048	0.412357076209098	0.166717148877407	2.47339328308882	0.0133836769122339	0.111811925644833	chr1	85547169	85563187	+	NA	Clip3
Sox6	708.135689087572	-0.770234405186492	0.311552559830993	-2.47224547153237	0.0134267286891519	0.111811925644833	chr1	169723305	170334846	-	NA	Sox6
Guk1	1457.53621987297	0.424733501289625	0.171719688121784	2.47341179066435	0.0133829837361834	0.111811925644833	chr10	43971513	43988658	-	NA	Guk1
Hmgn1	3960.24540693152	0.405157926176962	0.163862751751309	2.47254438148251	0.0134155054933764	0.111811925644833	chr11	35422327	35428247	-	NA	Hmgn1
Tslp	49.8111359583156	0.748691749649649	0.302647161338711	2.47381057974551	0.0133680553398717	0.111811925644833	chr18	24447408	24454244	+	NA	Tslp
Crnde	61.393406374505	-1.08594344978415	0.439163825408373	-2.47275250591132	0.0134076959256797	0.111811925644833	chr19	14643886	14653880	+	NA	Crnde
Syf2	2014.05319107437	0.341965458669489	0.138303006662788	2.47258152169658	0.0134141115660293	0.111811925644833	chr5	147156491	147164416	+	NA	Syf2
Zc3h12c	479.790330521497	-0.468929587049605	0.189642134479233	-2.47270781009353	0.0134093727326403	0.111811925644833	chr8	52443790	52508643	-	NA	Zc3h12c
Rpsa	15372.5129761148	0.452814601187604	0.183162851127202	2.47219672767124	0.0134285596654653	0.111811925644833	chr8	119851224	119855103	+	NA	Rpsa
Alad	343.033541245275	0.521196122056473	0.210865886342857	2.47169483455012	0.013447425223238	0.111891115905101	chr5	75961992	75972334	-	NA	Alad
Map1a	1332.99781612789	-0.581780370102799	0.235442545178573	-2.47100781917534	0.0134732872754558	0.111987798992504	chr3	108263216	108283936	+	NA	Map1a
Fam227a	57.2834726062814	1.06692999652541	0.431767497218447	2.47107529723482	0.0134707451819475	0.111987798992504	chr7	111174361	111216513	-	NA	Fam227a
Mtf1	238.22697910291	-0.521572248678311	0.211137116000185	-2.47030109418495	0.0134999371286141	0.112150032374319	chr5	137062318	137107136	+	NA	Mtf1
Cpz	2572.55037592743	0.552714876812295	0.223761425908339	2.47010794898451	0.013507228529595	0.112151360008664	chr14	75223691	75246946	+	NA	Cpz
Cnmd	186.172583796605	-1.12950616072761	0.457322633023436	-2.46982344446908	0.0135179751628283	0.112181360111155	chr15	55041547	55066297	-	NA	Cnmd
Gal	64.1437893000696	1.14316559127953	0.462927862843486	2.46942489971926	0.0135330421593805	0.112200658965193	chr1	200650438	200655302	-	NA	Gal
Cdc42ep3	1228.28217304242	-0.40440149787957	0.163766111432513	-2.46938450416966	0.0135345701422467	0.112200658965193	chr6	15710893	15731366	+	NA	Cdc42ep3
Pelo	787.086137184641	0.369395492359322	0.149617013415805	2.46894042278952	0.0135513778048192	0.112280804720014	chr2	46797852	46799621	-	NA	Pelo
Mfhas1	1251.85797218773	-0.500881133125875	0.20301729952077	-2.46718449269212	0.0136180172797962	0.11277353330283	chr16	56545461	56633649	-	NA	Mfhas1
Lrrc38	301.914611259917	-0.526965490481139	0.213648287777074	-2.46650930819061	0.0136437182288127	0.112867497562498	chr5	155685494	155707578	+	NA	Lrrc38
Gtf2f1	1202.43005751406	0.295826222800406	0.119932468507802	2.46660663689385	0.0136400107633615	0.112867497562498	chr9	1844026	1853455	-	NA	Gtf2f1
Mettl2	115.080938569456	-0.732516806142147	0.297044337199616	-2.46601841680587	0.0136624309368948	0.11292397715317	chr10	90095526	90109354	+	NA	Mettl2
Pigm	185.319566283096	-0.787716676781453	0.31943695419282	-2.46595350488462	0.0136649070661632	0.11292397715317	chr13	84838328	84842026	+	NA	Pigm
B9d2	335.360233961108	0.557942495110806	0.226384372663956	2.46458043258583	0.0137173772192113	0.113127895493641	chr1	81189394	81195383	+	NA	B9d2
Tm6sf1	213.829634558744	-0.487290977627913	0.197749817725962	-2.46417914934916	0.0137327452942491	0.113127895493641	chr1	135782466	135828443	+	NA	Tm6sf1
Uqcc3	572.967727922994	0.369697877394325	0.150019343739755	2.46433471963226	0.0137267855644535	0.113127895493641	chr1	205773590	205774369	-	NA	Uqcc3
Dad1	1877.86029901685	0.3014479272976	0.122297604590221	2.46487188614735	0.0137062248514638	0.113127895493641	chr15	27677284	27697275	-	NA	Dad1
Pcdhb10	59.0390984006437	0.85331895990746	0.34616990622141	2.46502929507014	0.0137002049856528	0.113127895493641	chr18	29113601	29123201	+	NA	Pcdhb10
Mctp1	43.7151513780651	0.931253775602999	0.377864120413838	2.46452024760405	0.0137196811744336	0.113127895493641	chr2	6071407	6761833	+	NA	Mctp1
Trnp1	65.5379790416978	0.961068516919505	0.390065048000025	2.46386730071607	0.0137446987612378	0.113167085193312	chr5	145706426	145713279	-	NA	Trnp1
Anlnl1	37.1670160702338	-1.18635327211125	0.481697240586719	-2.46286084318491	0.0137833399832874	0.113248069267073	chr17	57985339	57995824	-	NA	Anlnl1
Psmb9	792.82837931981	0.551214405243365	0.223760959802482	2.4634074046247	0.0137623438019591	0.113248069267073	chr20	4667043	4672512	+	NA	Psmb9
Clec1a	188.84417790725	-0.540368156168413	0.219376825858785	-2.46319616510567	0.0137704552261833	0.113248069267073	chr4	162875359	162902571	-	NA	Clec1a
Spen	1125.97707031944	-0.405437823611862	0.16461843156022	-2.4628944630878	0.0137820476572562	0.113248069267073	chr5	153775286	153848677	-	NA	Spen
Il20rb	227.441874905862	-0.580017144042256	0.235575535586558	-2.4621280923678	0.0138115330180571	0.11342045339006	chr8	100979084	101010829	-	NA	Il20rb
LOC100911864	1421.50009180861	-0.505804008890492	0.205457347891561	-2.46184433937818	0.0138224642576269	0.113450977513278	chr1	165274997	165281034	+	NA	LOC100911864
Slc22a25	180.129064622747	0.874793532803229	0.355524231150149	2.46057358727197	0.0138715122090885	0.113794158059534	chr1	205338697	205498486	-	NA	Slc22a25
Ypel2	1023.76575967103	-0.548424647355118	0.22292749207472	-2.46010324815074	0.013889705085257	0.113824649385488	chr10	71746307	71803855	-	NA	Ypel2
Pcolce	6131.88306503255	0.429298058764231	0.1744916339458	2.46027874836439	0.0138829142154118	0.113824649385488	chr12	19084190	19090508	+	NA	Pcolce
Paf1	1514.69567426401	0.409402665089048	0.166453743190738	2.45955817659154	0.0139108149874881	0.113938269006895	chr1	83683653	83689233	+	NA	Paf1
Ndufb6	945.116268242883	0.393514095864497	0.160073948721742	2.45832691082386	0.0139586045734158	0.114270179865454	chr5	55400542	55410110	-	NA	Ndufb6
Map3k20	6945.5947999542	-0.569810862558826	0.23189875452531	-2.45715361311539	0.0140042790186468	0.11455192135988	chr3	57128560	57289943	+	NA	Map3k20
Lmcd1	744.3917509891	0.493912097529598	0.201016802753565	2.457068716465	0.0140075890102409	0.11455192135988	chr4	145393152	145452049	+	NA	Lmcd1
Maml3	79.6925946462177	-1.06761125949335	0.434577681901553	-2.45666380017923	0.0140233855848567	0.114621497768948	chr2	135722584	136136975	-	NA	Maml3
Hes1	555.17791168757	0.314910351496922	0.12824723302564	2.45549431412655	0.0140690978399863	0.114677319005653	chr11	70705762	70708176	-	NA	Hes1
LOC100362366	102.560878566082	0.618543378457477	0.251880270105251	2.45570396680538	0.0140608933846662	0.114677319005653	chr3	24019819	24020305	-	NA	LOC100362366
Zeb2	622.04611946396	-0.617184378635832	0.251312109674944	-2.45584814609261	0.0140552535869028	0.114677319005653	chr3	29219764	29342094	-	NA	Zeb2
Cebpzos	102.410669290121	0.620798986804115	0.252807088779214	2.45562333636255	0.0140640482409553	0.114677319005653	chr6	16135545	16140254	-	NA	Cebpzos
Atg2b	881.731167655633	-0.285413595295576	0.116210862040761	-2.455997574439	0.0140494105709497	0.114677319005653	chr6	124522282	124592412	-	NA	Atg2b
LOC102550366	218.491541992656	0.684853661683488	0.27892076855745	2.45536990746685	0.0140739683124068	0.114677319005653	chrX	132805406	132809653	-	NA	LOC102550366
Pcgf3	190.813874820435	-0.556346456482877	0.226618032858745	-2.45499640723498	0.0140885996426102	0.114737088544634	chr14	1237593	1291717	-	NA	Pcgf3
Setd2	1556.98015721718	-0.405091676423364	0.165022889075094	-2.45476054075763	0.0140978462837811	0.114752966179473	chr8	110511807	110597489	+	NA	Setd2
Ptbp2	1098.58222784915	0.578507683389297	0.235721758920069	2.45419721132092	0.0141199520842659	0.114873443599154	chr2	207812658	207874019	-	NA	Ptbp2
Pak1ip1	275.815819579372	0.415571653843806	0.169364797575244	2.45370738071575	0.0141391985489213	0.114970546215272	chr17	23742216	23753325	-	NA	Pak1ip1
Srgn	3305.23622056277	0.641142314699294	0.261370846990425	2.45299857303054	0.0141670900655655	0.115137807943712	chr20	30442809	30479549	-	NA	Srgn
Mfap3	452.758095925996	-0.556840021362704	0.227026962269124	-2.45274841277492	0.0141769454328554	0.115158390432378	chr10	41696787	41711490	+	NA	Mfap3
LOC100174910	258.534099173446	0.463426628137089	0.18895726080081	2.45254734416167	0.0141848711599079	0.115163285421121	chr18	50424078	50442172	-	NA	LOC100174910
Prkg1	194.494131813991	-1.16961043735185	0.476995212842426	-2.45203810407681	0.0142049618892917	0.115266888891125	chr1	228409882	229638794	-	NA	Prkg1
Stk32b	123.998780721082	-0.935633412816859	0.381628972962822	-2.45168338649175	0.0142189711705127	0.115321062726912	chr14	73077943	73336128	+	NA	Stk32b
Sun2	5559.95202747269	-0.421052299255889	0.171760267952034	-2.45139521657869	0.0142303611784381	0.115353948397998	chr7	111275373	111292565	-	NA	Sun2
Gcn1	1966.34514788333	-0.288798600678369	0.117869601204962	-2.4501533705555	0.0142795376815286	0.115692946718042	chr12	40991511	41052661	-	NA	Gcn1
H19	214.788737868526	-0.885870213811106	0.361618353855873	-2.44973797476048	0.0142960205830554	0.115766848449603	chr1	197730697	197733374	-	NA	H19
Rpp30	255.393053328323	0.368479963108856	0.150559192717932	2.44740926446911	0.0143887349330592	0.116457666267261	chr1	233786047	233808958	+	NA	Rpp30
Gemin2	320.650680321394	0.430614258560127	0.175965807651933	2.44714734246495	0.0143991960985884	0.116469181103562	chr6	76706423	76721154	+	NA	Gemin2
Kank3	851.142083090728	0.534291860882575	0.218345418172474	2.44700285151177	0.0144049699380916	0.116469181103562	chr7	14594357	14607675	+	NA	Kank3
Ube2v2	1128.13386927044	0.434438117317518	0.177573498630755	2.44652563962197	0.0144240537735119	0.116499130772464	chr11	85304527	85338430	+	NA	Ube2v2
Dsel	353.607487124501	-0.486112893431392	0.198709923451212	-2.44634432437262	0.014431310463635	0.116499130772464	chr13	186412	192592	-	NA	Dsel
Notch2	4529.197740998	-0.532764427478567	0.217789453262366	-2.44623612162136	0.0144356425424208	0.116499130772464	chr2	185610593	185744088	+	NA	Notch2
Nbas	607.81567383025	-0.462854097815734	0.189215865313097	-2.44616960131671	0.0144383063636991	0.116499130772464	chr6	36048356	36353206	+	NA	Nbas
Ggta1	1213.64109069271	-0.528162831981653	0.215934014383365	-2.44594550557451	0.0144472835208938	0.116511784948501	chr3	18732984	18824916	-	NA	Ggta1
Rgs5	516.008879660231	0.517790864152504	0.211781876883737	2.44492527770333	0.014488215556391	0.116740489017191	chr13	81848253	81885053	+	NA	Rgs5
Star	22.2545326497318	-1.41354498787798	0.578187511280351	-2.44478644090357	0.0144937936535418	0.116740489017191	chr16	66267093	66274368	-	NA	Star
Zfp182	385.293929076738	0.50609066428866	0.207016806549776	2.44468394969165	0.0144979126955725	0.116740489017191	chrX	927438	1001474	+	NA	Zfp182
Tdp1	71.1066005925909	0.61315544016007	0.250962894340564	2.44321154237247	0.0145572016353933	0.117157908351175	chr6	119163191	119231029	+	NA	Tdp1
Mef2a	2093.49689875762	-0.438303251752317	0.179415904085617	-2.44294536755872	0.0145679423946509	0.117184379589913	chr1	120847873	120982488	-	NA	Mef2a
Smim11a	289.53079197348	0.630965206239451	0.258334555533345	2.44243440424294	0.0145885805086531	0.117290397279693	chr11	31533256	31543002	+	NA	Smim11a
Cuedc1	564.659526785991	-0.442888397325004	0.181398381407983	-2.44152342423004	0.0146254394882069	0.117507066705714	chr10	72892636	72986546	+	NA	Cuedc1
Fbxo42	982.955730960266	-0.328398139956754	0.134512269413936	-2.44139914810426	0.0146304741580686	0.117507066705714	chr5	153451152	153509569	+	NA	Fbxo42
LOC120095664	36.3738042728357	-1.17381300111769	0.480851071224267	-2.44111549575863	0.0146419711951977	0.117539376730822	chr11	65865562	65871875	+	NA	LOC120095664
Pcdhb16l	192.815330973153	-0.672305006033245	0.275430329038335	-2.440925835512	0.0146496629735009	0.117541122408814	chr18	29185404	29195669	+	NA	Pcdhb16l
Micall2	131.832845186882	0.736939449779575	0.30203985355307	2.43987487449265	0.0146923498789889	0.117792478672947	chr12	14899150	14927949	+	NA	Micall2
Ntng1	39.5164880802109	1.10985931503183	0.454900301730151	2.43978584056908	0.0146959712041411	0.117792478672947	chr2	197462784	197827681	-	NA	Ntng1
Drc3	84.6607263789746	0.705998668683131	0.289479078585236	2.43885904340148	0.0147337140737373	0.117914701029818	chr10	45149093	45200659	+	NA	Drc3
Ror1	221.059957064036	-0.73642084236209	0.301937626355903	-2.43898334649438	0.0147286470012421	0.117914701029818	chr5	114744310	115088155	+	NA	Ror1
Pkdcc	3214.05739058919	-0.491809259386945	0.201648546353681	-2.43894274608029	0.0147303018614569	0.117914701029818	chr6	11455685	11465002	-	NA	Pkdcc
Rasgrp4	107.401722986976	0.672764724842958	0.275926707334961	2.43820082275057	0.0147605712976081	0.118069554540277	chr1	84433032	84452841	+	NA	Rasgrp4
Otub1	1434.71278556834	0.302306734818884	0.124009925027796	2.43776241902513	0.0147784833128186	0.118152734406399	chr1	204387214	204395495	-	NA	Otub1
Maml1	481.78746114598	-0.542839310907755	0.222744840579112	-2.43704549787296	0.0148078160907159	0.118327091383434	chr10	34588638	34624298	-	NA	Maml1
Ppp1r26	334.856471323107	-0.469951313013955	0.192876813957858	-2.43653606346191	0.0148286907335062	0.118377401759485	chr3	11781503	11790076	+	NA	Ppp1r26
Ncoa2	965.933031648841	-0.351166559760683	0.144126015378142	-2.43652444591166	0.0148291670778447	0.118377401759485	chr5	5835641	6069693	+	NA	Ncoa2
Sfrp1	5613.11777355892	0.506864436718667	0.20810646037402	2.43560164258093	0.0148670470820879	0.118619575044604	chr16	68575762	68613905	-	NA	Sfrp1
Cdkn2b	15.9692349200552	1.55115714627071	0.637300656625922	2.43394876522337	0.0149351089397233	0.119102192285034	chr5	104009838	104019082	-	NA	Cdkn2b
Fgl2	4449.56889176477	-0.477698858494892	0.196350883217961	-2.43288367572362	0.0149791122885573	0.119332076924951	chr4	13710565	13716207	-	NA	Fgl2
Rps20	5056.4915567255	0.686344854919475	0.282110656904772	2.43289233540424	0.0149787540605255	0.119332076924951	chr5	16819312	16820475	-	NA	Rps20
Smpd5	81.3728548560119	0.81776084464343	0.336186915367847	2.43245887112726	0.0149966945973098	0.119411655310022	chr7	108009181	108011767	+	NA	Smpd5
Nat8l	293.093389700449	-0.478910848382041	0.196903034684953	-2.43221669563551	0.0150067261736184	0.11943106063073	chr14	76756076	76762712	-	NA	Nat8l
Slc39a13	1082.50543452805	-0.314191799529519	0.129190314356308	-2.43200739231097	0.0150154008556568	0.119439652936802	chr3	77039410	77047536	-	NA	Slc39a13
Nup98	1227.61347814461	-0.326100222205189	0.134135313239762	-2.43112879322312	0.0150518630445835	0.119630176331303	chr1	156494422	156591415	-	NA	Nup98
Zfp862	220.440148361108	-0.48155452882616	0.19808765647123	-2.4310173455765	0.0150564937326108	0.119630176331303	chr4	77452929	77481981	+	NA	Zfp862
Mturn	845.648714600936	-0.413281314307721	0.170012999048249	-2.43088067748533	0.015062174051633	0.119630176331303	chr4	83807527	83828494	+	NA	Mturn
Prickle2	738.927947711291	-0.310466009437828	0.127728939863783	-2.43066301003457	0.0150712248341659	0.119641636417008	chr4	124869551	125214862	-	NA	Prickle2
Scnm1	193.440919415919	0.464817706744356	0.191333392124226	2.42936009017478	0.0151255014777771	0.119890945685244	chr2	182700882	182705119	-	NA	Scnm1
Tspan11	206.225510736339	-0.798589898419427	0.328720637057092	-2.42938777914551	0.0151243462310293	0.119890945685244	chr4	160738148	160805522	+	NA	Tspan11
Itfg2	387.14175698217	-0.342851346831662	0.141107996363197	-2.42970884477163	0.0151109563173462	0.119890945685244	chr4	161684248	161698315	-	NA	Itfg2
Avpi1	538.637798849087	0.421288580885065	0.173454249560295	2.42881671652915	0.0151481879921798	0.119951538209847	chr1	240930235	240936154	-	NA	Avpi1
Lclat1	603.523135486545	-0.384818193443765	0.158438880463304	-2.428811616937	0.0151484010482485	0.119951538209847	chr6	22228932	22373246	-	NA	Lclat1
Gfpt1	1943.15032053415	-0.287674182265365	0.118454289180437	-2.42856703843929	0.0151586224020897	0.119972066379096	chr4	119496690	119546472	+	NA	Gfpt1
Lhfpl6	7956.87287380962	-0.298198489658789	0.122872131278351	-2.4269009299046	0.0152284136791814	0.120463799556744	chr2	137126484	137324442	+	NA	Lhfpl6
Trmu	288.387813616109	0.413164484847854	0.170295729663035	2.42615881012041	0.0152595911523075	0.120649738793961	chr7	116969749	116987704	+	NA	Trmu
Jam2	4654.63771449985	-0.4154719990854	0.171290817790891	-2.4255357318254	0.0152858109148093	0.120735641610392	chr11	23830819	23880071	+	NA	Jam2
Thrb	590.663840760191	-0.416508418533869	0.171707972135869	-2.42567897898354	0.0152797794213767	0.120735641610392	chr15	7685179	8031920	-	NA	Thrb
Ccdc93	211.355287491796	-0.551671792708648	0.227532974466543	-2.42457953183294	0.0153261259170115	0.120877735256518	chr13	32607617	32675993	+	NA	Ccdc93
Gmds	719.647305284957	0.442044072070373	0.182330201551523	2.42441498067154	0.0153330731032057	0.120877735256518	chr17	32095314	32621975	+	NA	Gmds
LOC120098108	34.909316561786	1.67174390676304	0.689555205155256	2.42438008482097	0.0153345467275057	0.120877735256518	chr18	72394696	72424213	+	NA	LOC120098108
Rps23	8181.48221462814	0.507413916195328	0.209285974896672	2.42450033474936	0.0153294691930603	0.120877735256518	chr2	22079338	22080909	+	NA	Rps23
Gtf2i	1864.49094401448	-0.489563627858469	0.202071262130579	-2.4227276194381	0.0154044719337045	0.121368099012744	chr12	22400932	22476243	+	NA	Gtf2i
Diaph2	592.749500905785	-0.538225032115761	0.222210926011898	-2.42213576881878	0.0154295846748538	0.121505081921257	chrX	92395188	93234521	+	NA	Diaph2
Mrtfb	227.510441773871	-0.919106336949056	0.379710128839039	-2.42054732582251	0.0154971619176954	0.121510568425032	chr10	1116314	1278106	+	NA	Mrtfb
Trim7	167.509565977188	-0.646887995409979	0.267197476927412	-2.4210108675005	0.015477414568299	0.121510568425032	chr10	33205238	33221482	+	NA	Trim7
[truncated: 31,295 more rows]
