# Supplementary material for: Differential Gene and Protein Expressions Responsible for Vasomotor Signaling Provide Mechanistic Bases for the Opposite Flow-Induced Responses of Pre- and Post-Circle of Willis Arteries
Source: Life (Basel). 2025 May 26;15(6):856. doi: 10.3390/life15060856 (PMC12194257; doi:10.3390/life15060856)
Supplement: Supplementary file 1 [file life-15-00856-s001.zip › Table S2.xls]

## Sheet: Sheet0
© 2000-2024 QIAGEN. All rights reserved.
Ingenuity Canonical Pathways	-log(B-H p-value)	Ratio	z-score	Molecules
Mitochondrial RNA degradation	1,04E01	4,8E-01	3,464	MT-ATP6,MT-CO1,MT-CO2,MT-CO3,MT-CYB,MT-ND1,MT-ND2,MT-ND3,MT-ND4,MT-ND4L,MT-ND5,MT-ND6
Estrogen Receptor Signaling	9,49E00	8,98E-02	-0,209	ADCY3,ADCY5,ADCY6,ADCY9,AGT,CACNA1C,CACNA2D1,CACNB2,CACNG4,FBXO32,GNA11,GNA13,GNAT2,GNG2,GNG7,IGF2,IGF2R,MED21,MMP14,MMP28,MT-ATP6,MT-CYB,MT-ND1,MT-ND2,MT-ND3,MT-ND4,MT-ND4L,MT-ND5,MT-ND6,NDUFA13,NDUFB2,NDUFB3,NDUFB7,NOTUM,PDGFC,PLCB1,VEGFA
Respiratory electron transport	8,6E00	1,93E-01	4,123	COX6B2,ETFB,MT-CO1,MT-CO2,MT-CO3,MT-CYB,MT-ND1,MT-ND2,MT-ND3,MT-ND4,MT-ND5,MT-ND6,NDUFA13,NDUFB2,NDUFB3,NDUFB7,NDUFC1
Response of EIF2AK4 (GCN2) to amino acid deficiency	8,56E00	1,75E-01	4,243	DDIT3,RPL23A,RPL26,RPL28,RPL31,RPL32,RPL35,RPL36,RPL37,RPLP1,RPLP2,RPS11,RPS15,RPS17,RPS24,RPS25,RPS7,UBA52
Eukaryotic Translation Elongation	8,31E00	1,56E-01	4,359	EEF1B2,Rn45s,RPL23A,RPL26,RPL28,RPL31,RPL32,RPL35,RPL36,RPL37,RPLP1,RPLP2,RPS11,RPS15,RPS17,RPS24,RPS25,RPS7,UBA52
rRNA processing	8,16E00	3,44E-01	3,317	MT-ATP6,MT-CO1,MT-CO2,MT-CO3,MT-CYB,MT-ND1,MT-ND2,MT-ND3,MT-ND4,MT-ND4L,MT-ND5
tRNA processing in the mitochondrion	8,16E00	2,93E-01	3,464	MT-ATP6,MT-CO1,MT-CO2,MT-CO3,MT-CYB,MT-ND1,MT-ND2,MT-ND3,MT-ND4,MT-ND4L,MT-ND5,MT-ND6
Nonsense-Mediated Decay (NMD)	7,91E00	1,54E-01	3,771	CASC3,RPL23A,RPL26,RPL28,RPL31,RPL32,RPL35,RPL36,RPL37,RPLP1,RPLP2,RPS11,RPS15,RPS17,RPS24,RPS25,RPS7,UBA52
Eukaryotic Translation Termination	7,65E00	1,48E-01	4,243	Rn45s,RPL23A,RPL26,RPL28,RPL31,RPL32,RPL35,RPL36,RPL37,RPLP1,RPLP2,RPS11,RPS15,RPS17,RPS24,RPS25,RPS7,UBA52
Selenoamino acid metabolism	7,24E00	1,3E-01	4,359	INMT,Rn45s,RPL23A,RPL26,RPL28,RPL31,RPL32,RPL35,RPL36,RPL37,RPLP1,RPLP2,RPS11,RPS15,RPS17,RPS24,RPS25,RPS7,UBA52
GABA Receptor Signaling	7,12E00	1,35E-01	#NUM!	ADCY3,ADCY5,ADCY6,ADCY9,CACNA1C,CACNA1G,CACNA2D1,CACNB2,CACNG4,GABRA1,GABRP,GNA11,GNA13,GNAT2,GNG2,GNG7,ITPR1,UBA52
Coronavirus Replication Pathway	7,12E00	1,2E-01	#NUM!	Ifitm1,Ifitm2,Rn45s,RPL23A,RPL26,RPL28,RPL31,RPL32,RPL35,RPL36,RPL37,RPLP1,RPLP2,RPS11,RPS15,RPS17,RPS24,RPS25,RPS7,UBA52
Integration of energy metabolism	6,84E00	1,48E-01	-1,500	ADCY3,ADCY5,ADCY6,ADCY9,CACNA1C,CACNB2,GLP1R,GNA11,GNG2,GNG7,IQGAP1,ITPR1,KCNB1,MARCKS,PLCB1,SYT5
Oxidative Phosphorylation	6,81E00	1,47E-01	4,000	COX6B2,MT-ATP6,MT-CO1,MT-CO2,MT-CO3,MT-CYB,MT-ND1,MT-ND2,MT-ND3,MT-ND4,MT-ND4L,MT-ND5,NDUFA13,NDUFB2,NDUFB3,NDUFB7
SRP-dependent cotranslational protein targeting to membrane	6,78E00	1,27E-01	4,243	Rn45s,RPL23A,RPL26,RPL28,RPL31,RPL32,RPL35,RPL36,RPL37,RPLP1,RPLP2,RPS11,RPS15,RPS17,RPS24,RPS25,RPS7,UBA52
Eukaryotic Translation Initiation	6,42E00	1,2E-01	4,243	Rn45s,RPL23A,RPL26,RPL28,RPL31,RPL32,RPL35,RPL36,RPL37,RPLP1,RPLP2,RPS11,RPS15,RPS17,RPS24,RPS25,RPS7,UBA52
Signaling by ROBO receptors	6,41E00	9,35E-02	-0,447	CASC3,DAG1,ELOB,HOXA2,Rn45s,RPL23A,RPL26,RPL28,RPL31,RPL32,RPL35,RPL36,RPL37,RPLP1,RPLP2,RPS11,RPS15,RPS17,RPS24,RPS25,RPS7,SLIT3,UBA52
GPCR-Mediated Nutrient Sensing in Enteroendocrine Cells	6,41E00	1,36E-01	-1,500	ADCY3,ADCY5,ADCY6,ADCY9,CACNA1C,CACNA1G,CACNA2D1,CACNB2,CACNG4,CCK,GNA11,GNG2,GNG7,ITPR1,NOTUM,PLCB1
Parkinson's Signaling Pathway	6,25E00	8,23E-02	-2,711	ALDH1A1,CACNA1C,CACNA1G,CACNA2D1,CACNB2,CACNG4,DDC,DDIT3,FCGR2B,IL15,ITPR1,MT-ND1,MT-ND2,MT-ND3,MT-ND4,MT-ND4L,MT-ND5,MT-ND6,NDUFA13,NDUFB2,NDUFB3,NDUFB7,SLC1A2,SMOX,UBA52,UCHL1
Extracellular matrix organization	6,19E00	1,4E-01	-1,807	COL4A1,COL4A3,COL6A6,COL9A2,COL9A3,DAG1,FMOD,ITGA1,ITGA9,LAMC1,MATN4,NRXN1,NTN4,SERPINE1,TNN
Complex I biogenesis	5,91E00	1,76E-01	3,464	MT-ND1,MT-ND2,MT-ND3,MT-ND4,MT-ND5,MT-ND6,NDUFA13,NDUFAF8,NDUFB2,NDUFB3,NDUFB7,NDUFC1
EIF2 Signaling	5,42E00	8,82E-02	1,890	AGO1,DDIT3,Rn45s,RPL23A,RPL26,RPL28,RPL31,RPL32,RPL35,RPL36,RPL37,RPLP1,RPLP2,RPS11,RPS15,RPS17,RPS24,RPS25,RPS7,UBA52,VEGFA
Cardiac β-adrenergic Signaling	5,34E00	0.1	-1,000	ADCY3,ADCY5,ADCY6,ADCY9,AKAP6,CACNA1C,CACNA2D1,CACNB2,CACNG4,GNA11,GNA13,GNAT2,GNG2,GNG7,PDE2A,PDE7B,PPM1L,PPP2R2B
Neutrophil Extracellular Trap Signaling Pathway	5,12E00	6,78E-02	3,024	COL28A1,COL4A1,COL4A3,COL6A6,COL8A1,COL9A2,COL9A3,CYBB,ITPR1,LCAT,MT-ATP6,MT-CYB,MT-ND1,MT-ND2,MT-ND3,MT-ND4,MT-ND4L,MT-ND5,MT-ND6,NDUFA13,NDUFB2,NDUFB3,NDUFB7,NOTUM,PLCB1,SELP,TIMM10,TIMM8A
Endocannabinoid Neuronal Synapse Pathway	5,1E00	1,07E-01	0,000	ADCY3,ADCY5,ADCY6,ADCY9,CACNA1C,CACNA1G,CACNA2D1,CACNB2,CACNG4,GNA11,GNG2,GNG7,ITPR1,NOTUM,PLCB1,RIMS1
Axonal Guidance Signaling	5,1E00	6,18E-02	#NUM!	ADAM10,ADAMTS1,ADAMTS15,ADAMTS5,EFNB2,EPHA7,FZD7,GNA11,GNA13,GNAT2,GNG2,GNG7,ITGA1,ITGA9,KCNJ12,L1CAM,LNPEP,MMP14,MMP28,NGF,NOTUM,NTN4,NTRK2,PDGFC,PLCB1,PLXNA2,PLXNB3,SEMA3A,SEMA3B,SEMA5A,SLIT3,VEGFA
Mitochondrial Dysfunction	5,06E00	7,25E-02	-2,858	CACNA1C,CACNA1G,CACNA2D1,CACNB2,CACNG4,COX6B2,GPX3,Gstm7,ITPR1,MT-ATP6,MT-CO1,MT-CO2,MT-CO3,MT-CYB,MT-ND1,MT-ND2,MT-ND3,MT-ND4,MT-ND4L,MT-ND5,MT-ND6,NDUFA13,NDUFB2,NDUFB3,NDUFB7
White Adipose Tissue Browning Pathway	4,85E00	1,09E-01	-1,604	ADCY3,ADCY5,ADCY6,ADCY9,CACNA1C,CACNA1G,CACNA2D1,CACNB2,CACNG4,DIO2,ITPR1,NDN,PRDM16,RXRG,VEGFA
GABAergic Receptor Signaling Pathway (Enhanced)	4,78E00	1,07E-01	3,357	ADCY3,ADCY5,ADCY6,ADCY9,CACNA1C,CACNA1G,CACNA2D1,CACNB2,CACNG4,GABRA1,GABRP,GNG2,GNG7,ITPR1,NRXN1
Granzyme A Signaling	4,64E00	1,47E-01	-3,317	MT-ND1,MT-ND2,MT-ND3,MT-ND4,MT-ND4L,MT-ND5,MT-ND6,NDUFA13,NDUFB2,NDUFB3,NDUFB7
Major pathway of rRNA processing in the nucleolus and cytosol	4,57E00	9,14E-02	4,123	RPL23A,RPL26,RPL28,RPL31,RPL32,RPL35,RPL36,RPL37,RPLP1,RPLP2,RPS11,RPS15,RPS17,RPS24,RPS25,RPS7,UBA52
Gustation Pathway	4,46E00	8,53E-02	-0,243	ABCC9,ADCY3,ADCY5,ADCY6,ADCY9,CACNA1C,CACNA1G,CACNA2D1,CACNB2,CACNG4,GABRA1,GABRP,GLP1R,ITPR1,KCNJ12,NOTUM,P2RX1,SCN7A
Adrenergic Receptor Signaling Pathway (Enhanced)	4,25E00	8,63E-02	-1,213	ADCY3,ADCY5,ADCY6,ADCY9,ADRA1A,CACNA1C,CACNA1G,CACNA2D1,CACNB2,CACNG4,DDC,IL15,ITPR1,NOTUM,PLCB1,SLC1A2,SMOX
Vasopressin regulates renal water homeostasis via Aquaporins	3,98E00	1,86E-01	0,000	ADCY3,ADCY5,ADCY6,ADCY9,AQP1,AVP,GNG2,GNG7
GPCR-Mediated Integration of Enteroendocrine Signaling Exemplified by an L Cell	3,82E00	1,33E-01	-1,265	ADCY3,ADCY5,ADCY6,ADCY9,CCK,GLP1R,GNA11,ITPR1,NOTUM,PLCB1
GABA receptor activation	3,8E00	1,5E-01	-0,333	ADCY3,ADCY5,ADCY6,ADCY9,GABRA1,GNG2,GNG7,KCNJ10,KCNJ12
Dilated Cardiomyopathy Signaling Pathway	3,8E00	9,33E-02	-1,890	ABCC9,ADCY3,ADCY5,ADCY6,ADCY9,CACNA1C,CACNA1G,CACNA2D1,CACNB2,CACNG4,DAG1,ITPR1,PDE2A,TNNC2
Ribosomal Quality Control Signaling Pathway	3,72E00	7,17E-02	3,771	AGO1,Rn45s,RPL23A,RPL26,RPL28,RPL31,RPL32,RPL35,RPL36,RPL37,RPLP1,RPLP2,RPS11,RPS15,RPS17,RPS24,RPS25,RPS7,UBA52
CREB Signaling in Neurons	3,67E00	5,19E-02	-1,569	ACKR1,ADCY3,ADCY5,ADCY6,ADCY9,ADRA1A,BMPR1A,CACNA1C,CACNA1G,CACNA2D1,CACNB2,CACNG4,FZD7,GLP1R,GNA11,GNA13,GNAT2,GNG2,GNG7,GPR37L1,GPR83,GRIK2,HRH2,IGF2R,ITPR1,NOTUM,NPY1R,NTRK2,NTSR2,PLCB1,POLR2I,VEGFA
nNOS Signaling in Skeletal Muscle Cells	3,55E00	1,6E-01	-2,121	CACNA1C,CACNA1G,CACNA2D1,CACNB2,CACNG4,DAG1,ITPR1,SNTB1
Docosahexaenoic Acid (DHA) Signaling	3,49E00	7,14E-02	-0,243	ADAM10,ADCY3,ADCY5,ADCY6,ADCY9,FABP3,FABP5,FABP7,ITPR1,KCNMA1,LCAT,MFSD2A,NOTUM,NTRK2,PLCB1,RXRG,SYT5,VEGFA
RAR Activation	3,48E00	5,76E-02	-0,408	ADAM10,ADCY3,ADCY5,ADCY6,ADCY9,ADH7,ALDH1A1,CRABP1,DHRS9,FABP5,GNA11,GNAT2,HOXA3,HOXB3,IGFBP3,IL15,ITGB3BP,PDE2A,PDE7B,PRDM16,RXRG,SCAND1,SOX9,STRA6,VEGFA
Collagen biosynthesis and modifying enzymes	3,48E00	1,34E-01	-1,000	COL28A1,COL4A1,COL4A3,COL6A6,COL8A1,COL9A2,COL9A3,COLGALT2,P3H2
Integrin cell surface interactions	3,43E00	1,18E-01	-0,632	CD44,COL4A1,COL4A3,COL6A6,COL8A1,COL9A2,COL9A3,ITGA1,ITGA9,MADCAM1
Neurovascular Coupling Signaling Pathway	3,43E00	7,3E-02	1,698	CACNA1C,CACNA1G,CACNA2D1,CACNB2,CACNG4,ENTPD1,GABRA1,GABRP,ITPR1,KCNJ10,KCNJ12,KCNMA1,LCAT,NPR3,P2RX1,PLCB1,SLC1A2
Dopamine-DARPP32 Feedback in cAMP Signaling	3,43E00	8,02E-02	-1,897	ADCY3,ADCY5,ADCY6,ADCY9,CACNA1C,CACNA2D1,CACNB2,CACNG4,ITPR1,KCNJ10,KCNJ12,NOTUM,PLCB1,PPM1L,PPP2R2B
Opioid Signaling Pathway	3,43E00	6,74E-02	0,535	ADCY3,ADCY5,ADCY6,ADCY9,CACNA1C,CACNA1G,CACNA2D1,CACNB2,CACNG4,FOSB,GNA11,GNA13,GNAT2,GNG2,GNG7,ITPR1,PLCB1,PNOC,SCN7A
Hematoma Resolution Signaling Pathway	3,41E00	6,95E-02	2,828	ARG1,C3,CYBB,IL15,MERTK,MMP14,MMP28,MT-ND1,MT-ND2,MT-ND3,MT-ND4,MT-ND4L,MT-ND5,MT-ND6,NDUFA13,NDUFB2,NDUFB3,NDUFB7
G alpha (s) signalling events	3,41E00	8,97E-02	0,277	ADCY3,ADCY5,ADCY6,ADCY9,AVP,CGA,GLP1R,GNG2,GNG7,GPR83,HRH2,PDE2A,PDE7B
α-Adrenergic Signaling	3,23E00	0.1	#NUM!	ADCY3,ADCY5,ADCY6,ADCY9,ADRA1A,GNA11,GNA13,GNAT2,GNG2,GNG7,ITPR1
Synaptic Long Term Depression	3,15E00	7,54E-02	-0,775	CACNA1C,CACNA1G,CACNA2D1,CACNB2,CACNG4,GNA11,GNA13,GNAT2,ITPR1,LCAT,NOTUM,NPR3,PLCB1,PPM1L,PPP2R2B
Circadian Rhythm Signaling	3,13E00	6,59E-02	#NUM!	ADCY3,ADCY5,ADCY6,ADCY9,CACNA1C,CACNA1G,CACNA2D1,CACNB2,CACNG4,GNA11,GNG2,GNG7,ITPR1,NGF,NOTUM,NPR3,NTRK2,PLCB1
Collagen chain trimerization	3,12E00	1,59E-01	-0,378	COL28A1,COL4A1,COL4A3,COL6A6,COL8A1,COL9A2,COL9A3
Relaxin Signaling	3,12E00	8,33E-02	0,000	ADCY3,ADCY5,ADCY6,ADCY9,GNA11,GNA13,GNAT2,GNG2,GNG7,NPR3,PDE2A,PDE7B,VEGFA
Maturity Onset Diabetes of Young (MODY) Signaling	3,05E00	1,15E-01	#NUM!	ABCC9,APOC1,APOC4,APOD,CACNA1C,CACNA2D1,CACNB2,CACNG4,NKX6-1
Mitochondrial protein degradation	3	1,02E-01	3,162	MT-ATP6,MT-CO1,MT-CO2,MT-ND1,MT-ND2,MT-ND5,MT-ND6,NDUFA13,OMA1,TIMM10
NCAM signaling for neurite out-growth	2,95E00	1,27E-01	-1,414	CACNA1C,CACNA1G,CACNB2,COL4A1,COL4A3,COL6A6,COL9A2,COL9A3
Insulin Secretion Signaling Pathway	2,94E00	6,32E-02	-1,291	ABCC9,ADCY3,ADCY5,ADCY6,ADCY9,AGO1,CACNA1C,CACNA1G,CACNA2D1,CACNB2,CACNG4,CCK,GLP1R,GNA11,ITPR1,KCNB1,NOTUM,PLCB1
Collagen degradation	2,92E00	1,25E-01	-1,414	ADAM10,COL4A1,COL4A3,COL6A6,COL8A1,COL9A2,COL9A3,MMP14
Synaptogenesis Signaling Pathway	2,85E00	5,99E-02	-2,183	ADCY3,ADCY5,ADCY6,ADCY9,CACNA2D1,CACNB2,CDH13,CDH19,CDH6,EFNB2,EPHA7,ITPR1,MAP1B,MARCKS,NRXN1,NTRK2,RELN,SNCG,SYT5
Gαi Signaling	2,84E00	8,22E-02	1,667	ADCY3,ADCY5,ADCY6,ADCY9,GNA11,GNA13,GNAT2,GNG2,GNG7,NPR3,NPY1R,RAP1GAP
Hepatic Fibrosis / Hepatic Stellate Cell Activation	2,84E00	7,29E-02	#NUM!	AGT,CD40,COL28A1,COL4A1,COL4A3,COL6A6,COL8A1,COL9A2,COL9A3,IGF2,IGFBP3,PDGFC,SERPINE1,VEGFA
GNRH Signaling	2,84E00	7,29E-02	-1,667	ADCY3,ADCY5,ADCY6,ADCY9,CACNA1C,CACNA1G,CACNA2D1,CACNB2,CACNG4,GNA11,GNG2,GNG7,ITPR1,PLCB1
Orexin Signaling Pathway	2,84E00	6,64E-02	-2,000	ADCY3,ADCY5,ADCY6,ADCY9,BMPR1A,CACNA1C,CACNA1G,CACNA2D1,CACNB2,CACNG4,GNG2,GNG7,ITPR1,NOTUM,PLCB1,PRDM16
Gαs Signaling	2,8E00	8,73E-02	-0,707	ADCY3,ADCY5,ADCY6,ADCY9,GLP1R,GNA11,GNA13,GNAT2,GNG2,GNG7,HRH2
Acetylcholine Receptor Signaling Pathway	2,74E00	7,11E-02	-2,673	ADAM10,ADCY3,ADCY5,ADCY6,ADCY9,CACNA1C,CACNA1G,CACNA2D1,CACNB2,CACNG4,GNA11,ITPR1,NOTUM,PLCB1
G Beta Gamma Signaling	2,7E00	8,46E-02	-0,632	CACNA1C,CACNA1G,CACNA2D1,CACNB2,CACNG4,GNA11,GNA13,GNAT2,GNG2,GNG7,ITPR1
Glutaminergic Receptor Signaling Pathway (Enhanced)	2,7E00	5,78E-02	-1,606	ADCY3,ADCY5,ADCY6,ADCY9,CACNA1C,CACNA1G,CACNA2D1,CACNB2,CACNG4,DGKB,GABRA1,GABRP,GRIK2,ITPR1,LCAT,NOTUM,PLCB1,SCN7A,SLC1A2
Opioid Signalling	2,67E00	0.1	-1,414	ADCY3,ADCY5,ADCY6,ADCY9,GNA11,GNG2,GNG7,ITPR1,PLCB1
Corticotropin Releasing Hormone Signaling	2,67E00	7,79E-02	0,000	ADCY3,ADCY5,ADCY6,ADCY9,CACNA1C,CACNA1G,CACNA2D1,CACNB2,CACNG4,ITPR1,NPR3,VEGFA
Cardiac conduction	2,66E00	8,33E-02	-1,000	ABCC9,ASPH,ATP2B4,CACNA1C,CACNB2,CACNG4,FXYD2,ITPR1,KCNA5,KCNJ12,SCN7A
Cardiac Hypertrophy Signaling (Enhanced)	2,62E00	4,83E-02	-1,342	ADCY3,ADCY5,ADCY6,ADCY9,ADRA1A,AGT,CACNA1C,CACNA2D1,CACNB2,CACNG4,CYBB,FZD7,GNA11,GNA13,GNG2,GNG7,IL15,IL17RD,ITGA1,ITGA9,ITPR1,MYOCD,NOTUM,PDE2A,PDE7B,PLCB1
O-linked glycosylation	2,6E00	8,85E-02	-3,162	ADAMTS1,ADAMTS15,ADAMTS5,B4GALT5,DAG1,GALNT15,GALNT17,GCNT4,SEMA5A,THSD4
Eicosanoid Signaling	2,59E00	6,01E-02	-0,728	ABCC1,ABCC9,ADCY3,ADCY5,ADCY6,ADCY9,GNA11,GNG2,GNG7,HPGDS,KCNMA1,LCAT,NOTUM,PDGFC,PLCB1,SOX9,VEGFA
Sperm Motility	2,57E00	6,2E-02	0,447	AATK,CACNA1G,ERBB3,GNA11,GNA13,GNAT2,GNG2,GNG7,ITPR1,LCAT,MERTK,NOTUM,NTRK2,PDE2A,PLCB1,SLC16A10
CDK5 Signaling	2,55E00	8,7E-02	-1,897	ADCY3,ADCY5,ADCY6,ADCY9,FOSB,LAMC1,NGF,NTRK2,PPM1L,PPP2R2B
Cardiac Hypertrophy Signaling	2,55E00	6,15E-02	-0,905	ADCY3,ADCY5,ADCY6,ADCY9,ADRA1A,CACNA1C,CACNA2D1,CACNB2,CACNG4,GNA11,GNA13,GNAT2,GNG2,GNG7,NOTUM,PLCB1
IL-1 Signaling	2,47E00	9,28E-02	#NUM!	ADCY3,ADCY5,ADCY6,ADCY9,GNA11,GNA13,GNAT2,GNG2,GNG7
Mitochondrial Division Signaling Pathway	2,42E00	7,23E-02	-1,155	ADRA1A,CACNA1C,CACNA1G,CACNA2D1,CACNB2,CACNG4,GNA11,ITPR1,PDGFC,PPM1L,PPP2R2B,VEGFA
Assembly of collagen fibrils and other multimeric structures	2,37E00	1,15E-01	-1,134	COL4A1,COL4A3,COL6A6,COL8A1,COL9A2,COL9A3,LOXL2
EGR2 and SOX10-mediated initiation of Schwann cell myelination	2,37E00	1,72E-01	0,447	DAG1,LAMC1,MPZ,POU3F1,SOX10
Serotonin Receptor Signaling	2,37E00	4,87E-02	0,209	ADCY3,ADCY5,ADCY6,ADCY9,ADRA1A,CACNA1C,CACNA1G,CACNA2D1,CACNB2,CACNG4,CD44,DDC,GAP43,GNA11,GNA13,GNG2,GNG7,KCNA5,LCAT,NOTUM,PLCB1,SMOX,TRPA1
Dopamine Receptor Signaling	2,35E00	9,88E-02	-2,236	ADCY3,ADCY5,ADCY6,ADCY9,DDC,PPM1L,PPP2R2B,SMOX
Specification of the neural plate border	2,34E00	2,35E-01	2,000	MSX1,SOX2,TFAP2A,TFAP2B
Regulation of Insulin-like Growth Factor (IGF) transport and uptake by IGFBPs	2,34E00	8,06E-02	-0,632	ADAM10,C3,GPC3,IGF2,IGFBP3,ITIH2,LAMC1,NOTUM,PRSS23,SCG3
Thrombin Signaling	2,32E00	6,31E-02	1,000	ADCY3,ADCY5,ADCY6,ADCY9,ARHGEF26,ARHGEF4,GNA11,GNA13,GNAT2,GNG2,GNG7,ITPR1,NOTUM,PLCB1
Potassium Channels	2,32E00	8,74E-02	-1,000	ABCC9,GNG2,GNG7,KCNA2,KCNA5,KCNB1,KCNJ10,KCNJ12,KCNMA1
Signaling by Retinoic Acid	2,3E00	1,3E-01	0,816	ALDH1A1,CRABP1,DHRS9,FABP5,PDK4,RXRG
Semaphorin interactions	2,29E00	1,09E-01	-0,378	DPYSL3,ITGA1,PLXNA2,PLXNB3,SEMA3A,SEMA5A,TYROBP
Pancreatic Secretion Signaling Pathway	2,29E00	5,98E-02	-0,775	ADCY3,ADCY5,ADCY6,ADCY9,AQP1,ARHGEF4,ATP2B4,CA7,CCK,GNA13,ITPR1,KCNMA1,NOTUM,PLCB1,SLC6A6
Androgen Signaling	2,27E00	6,86E-02	-1,342	CACNA1C,CACNA1G,CACNA2D1,CACNB2,CACNG4,GNA11,GNA13,GNAT2,GNG2,GNG7,ITPR1,POLR2I
Adrenomedullin signaling pathway	2,25E00	6,44E-02	-0,277	ADCY3,ADCY5,ADCY6,ADCY9,C3,GNA11,ITPR1,NOTUM,NPR3,PLCB1,RXRG,TFAP2A,TFAP2B
Role of NFAT in Cardiac Hypertrophy	2,25E00	6,14E-02	-1,604	ADCY3,ADCY5,ADCY6,ADCY9,CACNA1C,CACNA1G,CACNA2D1,CACNB2,CACNG4,GNG2,GNG7,ITPR1,NOTUM,PLCB1
GP6 Signaling Pathway	2,25E00	7,75E-02	-0,632	ADAM10,COL28A1,COL4A1,COL4A3,COL6A6,COL8A1,COL9A2,COL9A3,ITPR1,LAMC1
Post-translational protein phosphorylation	2,24E00	8,41E-02	-1,000	ADAM10,C3,GPC3,IGFBP3,ITIH2,LAMC1,NOTUM,PRSS23,SCG3
G alpha (z) signalling events	2,24E00	1,25E-01	-0,816	ADCY3,ADCY5,ADCY6,ADCY9,GNG2,GNG7
Serine biosynthesis	2,14E00	3,33E-01	#NUM!	PHGDH,PSAT1,SERINC5
Pulmonary Fibrosis Idiopathic Signaling Pathway	2,02E00	5,21E-02	-2,000	ADAM10,ADAMTS1,COL28A1,COL4A1,COL4A3,COL6A6,COL8A1,COL9A2,COL9A3,EFNB2,FZD7,GNA13,MMP14,MMP28,NOTCH3,PDGFC,SERPINE1
Apelin Adipocyte Signaling Pathway	2,02E00	8,6E-02	1,890	ADCY3,ADCY5,ADCY6,ADCY9,CYBB,GNA11,GPX3,Gstm7
Regulation of eIF4 and p70S6K Signaling	2,02E00	6,35E-02	#NUM!	AGO1,ITGA1,ITGA9,PPM1L,PPP2R2B,Rn45s,RPS11,RPS15,RPS17,RPS24,RPS25,RPS7
Sirtuin Signaling Pathway	2,02E00	5,37E-02	-3,317	ADAM10,MT-ATP6,MT-CYB,MT-ND1,MT-ND2,MT-ND3,MT-ND4,MT-ND4L,MT-ND5,MT-ND6,NDUFA13,NDUFB2,NDUFB3,NDUFB7,TIMM10,TIMM8A
Transcriptional regulation by the AP-2 (TFAP2) family of transcription factors	2,02E00	1,39E-01	2,236	CGA,KCTD1,TFAP2A,TFAP2B,VEGFA
Ephrin B Signaling	2,01E00	9,59E-02	-1,000	CBL,EFNB2,GNA11,GNA13,GNAT2,GNG2,GNG7
CXCR4 Signaling	1,96E00	6,59E-02	1,000	ADCY3,ADCY5,ADCY6,ADCY9,GNA11,GNA13,GNAT2,GNG2,GNG7,ITPR1,PLCB1
RHOGDI Signaling	1,94E00	5,88E-02	0,000	ARHGEF4,CD44,CDH13,CDH19,CDH6,GNA11,GNA13,GNAT2,GNG2,GNG7,ITGA1,ITGA9,MSN
Serine Biosynthesis	1,94E00	6,67E-01	#NUM!	PHGDH,PSAT1
DHCR24 Signaling Pathway	1,94E00	6,94E-02	1,265	AGT,APOC1,APOC4,APOD,C3,LCAT,PCYOX1,PDGFC,RXRG,SOX9
Apelin Endothelial Signaling Pathway	1,94E00	6,94E-02	0,378	ADCY3,ADCY5,ADCY6,ADCY9,GNA11,GNA13,GNAT2,GNG2,GNG7,PLCB1
S100 Family Signaling Pathway	1,89E00	3,94E-02	-1,461	ABCC1,ACKR1,ADAM10,ADRA1A,CACNA1C,CACNA1G,CACNA2D1,CACNB2,CACNG4,CYBB,ETV4,FCGR2B,FZD7,GLP1R,GNA11,GPR37L1,GPR83,HRH2,IQGAP1,ITPR1,MMP14,MMP28,NGF,NOTUM,NPY1R,NTRK2,NTSR2,PDGFC,PLCB1,S100B,VEGFA
Signaling by PDGF	1,86E00	1,03E-01	-0,816	COL4A1,COL4A3,COL6A6,COL9A2,COL9A3,PDGFC
Oxytocin Signaling Pathway	1,83E00	5,26E-02	-0,775	ABCC9,ATP2B4,CACNA1C,CACNA2D1,CACNB2,CACNG4,GNA11,GNA13,GNG2,GNG7,ITPR1,KCNA5,NPR3,OXT,PLCB1
Oxytocin in Brain Signaling Pathway	1,83E00	5,94E-02	-0,577	CACNA1C,CACNA1G,CACNA2D1,CACNB2,CACNG4,DDIT3,GNA11,GNG2,GNG7,ITPR1,LCAT,OXT
G alpha (12/13) signalling events	1,82E00	8,75E-02	1,134	ADRA1A,ARHGEF26,ARHGEF4,FGD1,GNA13,GNG2,GNG7
Ephrin Receptor Signaling	1,82E00	5,91E-02	0,447	ADAM10,EFNB2,EPHA7,GNA11,GNA13,GNAT2,GNG2,GNG7,ITGA1,ITGA9,PDGFC,VEGFA
DAG and IP3 signaling	1,82E00	1,22E-01	-2,236	ADCY3,ADCY5,ADCY6,ADCY9,ITPR1
Presynaptic depolarization and calcium channel opening	1,82E00	2,5E-01	#NUM!	CACNA2D1,CACNB2,CACNG4
LXR/RXR Activation	1,71E00	6,87E-02	1,000	AGT,APOC1,APOC4,APOD,C3,LCAT,LDLR,PCYOX1,RXRG
Transport of inorganic cations/anions and amino acids/oligopeptides	1,69E00	7,41E-02	0,707	SLC16A10,SLC1A2,SLC1A5,SLC20A2,SLC6A6,SLC7A2,SLC7A3,SLC7A5
Signaling by Rho Family GTPases	1,69E00	5,22E-02	-1,134	ARHGEF4,CDH13,CDH19,CDH6,CYBB,GNA11,GNA13,GNAT2,GNG2,GNG7,IQGAP1,ITGA1,ITGA9,MSN
Platelet homeostasis	1,67E00	8,14E-02	0,378	ATP2B4,GNG2,GNG7,ITPR1,KCNMA1,P2RX1,PDE2A
Colorectal Cancer Metastasis Signaling	1,67E00	5,19E-02	-1,508	ADCY3,ADCY5,ADCY6,ADCY9,FZD7,GNA11,GNA13,GNAT2,GNG2,GNG7,MMP14,MMP28,PDGFC,VEGFA
mTOR Signaling	1,64E00	5,58E-02	#NUM!	PDGFC,PPM1L,PPP2R2B,RICTOR,Rn45s,RPS11,RPS15,RPS17,RPS24,RPS25,RPS7,VEGFA
SNARE Signaling Pathway	1,6E00	6,57E-02	-1,667	ADCY3,ADCY5,ADCY6,ADCY9,CACNA2D1,CACNB2,RIMS1,SNCG,SYT5
Complex IV assembly	1,55E00	1,04E-01	2,236	CMC1,COX6B2,MT-CO1,MT-CO2,MT-CO3
Activation of kainate receptors upon glutamate binding	1,55E00	1,33E-01	1,000	GNG2,GNG7,GRIK2,PLCB1
Endothelin-1 Signaling	1,54E00	5,67E-02	0,905	ADCY3,ADCY5,ADCY6,ADCY9,GNA11,GNA13,GNAT2,ITPR1,LCAT,NOTUM,PLCB1
Amyotrophic Lateral Sclerosis Signaling	1,53E00	6,9E-02	0,000	CACNA1C,CACNA2D1,CACNB2,CACNG4,GRIK2,PDGFC,SLC1A2,VEGFA
Apelin Muscle Signaling Pathway	1,52E00	1,02E-01	#NUM!	GNA11,GNA13,GNAT2,GNG2,GNG7
Superpathway of Serine and Glycine Biosynthesis I	1,51E00	0.4	#NUM!	PHGDH,PSAT1
Protein Kinase A Signaling	1,5E00	4,41E-02	0,500	ADCY3,ADCY5,ADCY6,ADCY9,AKAP6,ANAPC13,GNA13,GNG2,GNG7,ITPR1,MTMR7,NOTUM,PDE2A,PDE7B,PLCB1,PTPRF,PTPRG,PTPRT
Sphingosine-1-phosphate Signaling	1,5E00	6,78E-02	0,707	ADCY3,ADCY5,ADCY6,ADCY9,GNA13,NOTUM,PDGFC,PLCB1
Thrombin signalling through proteinase activated receptors (PARs)	1,47E00	1,25E-01	0,000	GNA11,GNA13,GNG2,GNG7
Role of Osteoclasts in Rheumatoid Arthritis Signaling Pathway	1,47E00	4,72E-02	-0,832	ADAM10,CBL,COL28A1,COL4A1,COL4A3,COL6A6,COL8A1,COL9A2,COL9A3,CTNNA2,FCGR2B,MMP14,MMP28,SFRP4,TYROBP
Transcriptional and post-translational regulation of MITF-M expression and activity	1,47E00	9,8E-02	-1,342	ALX3,FOXD3,SOX10,SOX2,SOX9
Nitric Oxide Signaling in the Cardiovascular System	1,47E00	6,67E-02	-1,342	CACNA1C,CACNA2D1,CACNB2,CACNG4,ITPR1,PDE2A,PDGFC,VEGFA
Endocannabinoid Cancer Inhibition Pathway	1,47E00	6,16E-02	2,333	ADCY3,ADCY5,ADCY6,ADCY9,CCND2,DDIT3,GNA13,PDGFC,VEGFA
G alpha (i) signalling events	1,46E00	5,02E-02	-0,277	ADCY3,ADCY5,ADCY6,ADCY9,AGT,C3,CCL19,GNAT2,GNG2,GNG7,GPR37L1,NPY1R,PNOC
WNT/β-catenin Signaling	1,45E00	5,75E-02	-0,333	CD44,FZD7,PPM1L,PPP2R2B,SFRP4,SOX10,SOX12,SOX2,SOX9,UBA52
Signal amplification	1,44E00	1,21E-01	0,000	GNA11,GNA13,GNG2,GNG7
G alpha (q) signalling events	1,44E00	5,71E-02	1,897	ADRA1A,AGT,AVP,CCK,GNA11,GNG2,GNG7,NTSR2,OXT,PLCB1
Signaling by EGFR	1,42E00	9,43E-02	-1,342	ADAM10,CBL,LRIG1,PAG1,UBA52
L1CAM interactions	1,4E00	6,45E-02	0,000	CHL1,GAP43,ITGA1,ITGA9,L1CAM,LAMC1,MSN,SCN7A
Leptin Signaling in Obesity	1,39E00	7,89E-02	#NUM!	ADCY3,ADCY5,ADCY6,ADCY9,NOTUM,PLCB1
Metabolism of amine-derived hormones	1,39E00	1,67E-01	#NUM!	CGA,DDC,DIO2
WNT/SHH Axonal Guidance Signaling Pathway	1,38E00	5,92E-02	1,000	ADCY3,ADCY5,ADCY6,ADCY9,FZD7,ITPR1,PLXNA2,SEMA3A,SEMA3B
Oxytocin in Spinal Neurons Signaling Pathway	1,37E00	1,14E-01	0,000	ABCC9,GNA11,NPR3,OXT
Myelination Signaling Pathway	1,37E00	4,55E-02	0,258	BMPR1A,DAG1,ERBB3,FZD7,IGF2R,LAMC1,LGI4,MPZ,NGF,NTRK2,PDGFC,POU3F1,RXRG,SOX10,SOX2
cAMP-mediated signaling	1,34E00	4,98E-02	-0,905	ADCY3,ADCY5,ADCY6,ADCY9,AKAP6,GLP1R,HRH2,NPR3,NPY1R,PDE2A,PDE7B,RAP1GAP
Cytoprotection by HMOX1	1,28E00	8,62E-02	1,342	ABCC1,COX6B2,MT-CO1,MT-CO2,MT-CO3
Degradation of the extracellular matrix	1,28E00	7,41E-02	-1,633	ADAM10,ADAMTS1,ADAMTS5,CD44,LAMC1,MMP14
Receptor-type tyrosine-protein phosphatases	1,28E00	1,5E-01	#NUM!	LRRC4B,PTPRF,SLITRK6
Regulation of CDH19 Expression and Function	1,27E00	2,86E-01	#NUM!	CDH19,SOX10
fMLP Signaling in Neutrophils	1,26E00	6,02E-02	-0,447	CYBB,GNA11,GNA13,GNAT2,GNG2,GNG7,ITPR1,PLCB1
P2Y Purinergic Receptor Signaling Pathway	1,26E00	6,02E-02	-0,707	ADCY3,ADCY5,ADCY6,ADCY9,GNG2,GNG7,NOTUM,PLCB1
eNOS Signaling	1,26E00	5,59E-02	-1,890	ADCY3,ADCY5,ADCY6,ADCY9,AQP1,ITPR1,NOSIP,PDGFC,VEGFA
Neutrophil degranulation	1,22E00	3,98E-02	-0,229	ADAM10,ALDOC,ANO6,ARG1,C3,CD44,CLEC12A,CRISPLD2,CYBB,DYNC1LI1,FABP5,GMFG,IGF2R,IQGAP1,MIF,P2RX1,PADI2,TSPAN14,TYROBP
Molecular Mechanisms of Cancer	1,22E00	3,47E-02	-1,461	ACKR1,ADCY3,ADCY5,ADCY6,ADCY9,ADRA1A,ARHGEF4,BMPR1A,CBL,CCND2,CTNNA2,FZD7,GLP1R,GNA11,GNA13,GNAT2,GNG2,GNG7,GPR37L1,GPR83,HRH2,IL17RD,ITGA1,ITGA9,MMP14,MMP28,NPY1R,NTSR2,PLCB1,VEGFA
Transcriptional Regulatory Network in Embryonic Stem Cells	1,22E00	5,49E-02	-0,333	BMPR1A,FOXD3,FZD7,IGF2,IGF2R,KAT6A,L1CAM,LIFR,SOX2
Wound Healing Signaling Pathway	1,21E00	4,74E-02	0,000	COL28A1,COL4A1,COL4A3,COL6A6,COL8A1,COL9A2,COL9A3,IL15,LAMC1,PDGFC,TRPA1,VEGFA
Atherosclerosis Signaling	1,21E00	5,84E-02	1,414	APOC1,APOC4,APOD,CD40,LCAT,PCYOX1,PDGFC,SELP
Neurotransmitter release cycle	1,21E00	0.1	1,000	LIN7B,RIMS1,SLC1A2,SLC22A2
DNA Damage Reversal	1,18E00	2,5E-01	#NUM!	ALKBH2,MGMT
Interleukin-6 family signaling	1,09E00	1,25E-01	#NUM!	CBL,LIFR,OSMR
Cohesin Chromatin Regulation Pathway	1,09E00	4,55E-02	0,000	ANAPC13,CDK19,FAT1,FAT3,IGF2,MED21,PCDH1,PCDH17,POLR2I,PPM1L,PPP2R2B,SOX2
Cell junction organization	1,07E00	6,52E-02	0,000	CADM2,CADM3,CDH13,CDH6,CLDN19,FBLIM1
Sheddase Signaling Pathway	1,07E00	4,88E-02	0,632	ADAM10,CD44,COL4A1,COL4A3,IGF2,IGFBP3,MMP14,MMP28,SELP,VEGFA
Noradrenaline and Adrenaline Degradation	1,05E00	8,89E-02	#NUM!	ADH7,ALDH1A1,DHRS9,SMOX
Class A/1 (Rhodopsin-like receptors)	1,05E00	4,2E-02	1,604	ACKR1,ADRA1A,AGT,AVP,C3,CCK,CCL19,CGA,GPR37L1,HRH2,NPY1R,NTSR2,OXT,PNOC
IL-8 Signaling	1,03E00	4,81E-02	-0,707	CCND2,CYBB,GNA11,GNA13,GNAT2,GNG2,GNG7,IQGAP1,PDGFC,VEGFA
Sensory processing of sound by inner hair cells of the cochlea	1,03E00	7,25E-02	-1,342	CACNB2,EPS8L2,KCNMA1,MSN,TMIE
Osteoarthritis Pathway	1,02E00	4,58E-02	-1,414	ADAMTS5,Alpg,BMPR1A,CTNNA2,FZD7,ITGA1,ITGA9,PDGFC,PRG4,SOX9,VEGFA
Formation of the posterior neural plate	1,01E00	0.2	#NUM!	POU3F1,SOX2
Coronavirus Pathogenesis Pathway	1,01E00	4,74E-02	-1,414	AGT,DDIT3,Rn45s,RPS11,RPS15,RPS17,RPS24,RPS25,RPS7,SERPINE1
Mitochondrial translation	9,85E-01	6,19E-02	2,449	MRPL14,MRPL33,MRPL54,MRPL58,MRPS11,MRPS34
Endocannabinoid Developing Neuron Pathway	9,42E-01	5,51E-02	1,890	ADCY3,ADCY5,ADCY6,ADCY9,GNG2,GNG7,RAP1GAP
Formation of the anterior neural plate	9,41E-01	1,82E-01	#NUM!	POU3F1,SOX2
Signaling by NOTCH3	9,24E-01	0.08	#NUM!	ADAM10,FABP7,NOTCH3,UBA52
Myogenesis	9,07E-01	1,03E-01	#NUM!	CDON,CTNNA2,NEO1
NR1H2 and NR1H3-mediated signaling	9,01E-01	7,84E-02	#NUM!	AGO1,APOC1,APOC4,APOD
Plasma lipoprotein assembly, remodeling, and clearance	8,94E-01	6,58E-02	1,342	APOC1,APOC4,LCAT,LDLR,UBA52
GPER1 signaling	8,89E-01	5,83E-02	-0,816	ADCY3,ADCY5,ADCY6,ADCY9,GNG2,GNG7
Retinoate Biosynthesis I	8,81E-01	7,69E-02	#NUM!	ADH7,Akr1c19,ALDH1A1,DHRS9
Glucocorticoid Receptor Signaling	8,67E-01	3,49E-02	#NUM!	AGT,H2-Eb1,HLA-DRA,IL17RD,MT-ATP6,MT-CYB,MT-ND1,MT-ND2,MT-ND3,MT-ND4,MT-ND4L,MT-ND5,MT-ND6,NDUFA13,NDUFB2,NDUFB3,NDUFB7,PDK4,POLR2I,RXRG,SERPINE1
Cargo recognition for clathrin-mediated endocytosis	8,61E-01	5,71E-02	-0,816	AVP,CBL,IGF2R,LDLR,STON1,UBA52
G-Protein Coupled Receptor Signaling	8,55E-01	3,36E-02	-0,816	ACKR1,ADCY3,ADCY5,ADCY6,ADCY9,ADRA1A,FZD7,GLP1R,GNA11,GNA13,GNAT2,GNG2,GNG7,GPR37L1,GPR83,HRH2,MEGF6,NPR3,NPY1R,NTSR2,PDE2A,PDE7B,PLCB1,RAP1GAP
Transcriptional regulation of brown and beige adipocyte differentiation	8,52E-01	9,68E-02	#NUM!	DIO2,EBF2,PRDM16
Tryptophan Degradation X (Mammalian, via Tryptamine)	8,52E-01	9,68E-02	#NUM!	ALDH1A1,DDC,SMOX
WNK Renal Signaling Pathway	8,36E-01	5,61E-02	#NUM!	AGT,CBL,ELOB,KCNJ10,NPR3,UBR1
CCR3 Signaling in Eosinophils	8,36E-01	5,15E-02	#NUM!	GNA11,GNA13,GNAT2,GNG2,GNG7,ITPR1,PLCB1
POU5F1 (OCT4), SOX2, NANOG activate genes related to proliferation	8,36E-01	1,54E-01	#NUM!	FOXD3,SOX2
G-protein beta:gamma signalling	8,26E-01	9,38E-02	#NUM!	GNG2,GNG7,PLCB1
Sensory processing of sound by outer hair cells of the cochlea	8,26E-01	7,27E-02	-1,000	EPS8L2,KCNMA1,MSN,TMIE
Gαq Signaling	8,05E-01	4,73E-02	0,000	ADRA1A,GNA11,GNA13,GNAT2,GNG2,GNG7,ITPR1,PLCB1
Sphingolipid metabolism	8,01E-01	5,45E-02	#NUM!	ABCC1,B4GALT5,CERS6,PPM1L,SPNS2,SPTSSB
Cristae formation	8,01E-01	9,09E-02	#NUM!	ATP5MK,CHCHD6,MT-ATP6
LGI-ADAM interactions	7,93E-01	1,43E-01	#NUM!	CACNG4,LGI4
Role of JAK family kinases in IL-6-type Cytokine Signaling	7,93E-01	6,02E-02	-1,342	ADAM10,LIFR,OSMR,PDGFC,VEGFA
BEX2 Signaling Pathway	7,93E-01	6,02E-02	0,447	NGF,PDGFC,PPM1L,PPP2R2B,VEGFA
Cellular Effects of Sildenafil (Viagra)	7,86E-01	3,31E-02	-0,209	ACKR1,ADCY3,ADCY5,ADCY6,ADCY9,ADRA1A,CACNA1C,CACNA2D1,CACNB2,CACNG4,FZD7,GLP1R,GNG2,GNG7,GPR37L1,GPR83,HRH2,NPY1R,NTSR2,PDGFC,PPM1L,PPP2R2B,VEGFA
Activation of anterior HOX genes in hindbrain during early embryogenesis	7,78E-01	5,95E-02	-1,342	HOXA2,HOXA3,HOXB2,HOXB3,POLR2I
TP53 Regulates Metabolic Genes	7,62E-01	5,88E-02	1,342	AGO1,COX6B2,MT-CO1,MT-CO2,MT-CO3
Netrin Signaling	7,62E-01	4,6E-02	-1,414	CACNA1C,CACNA1G,CACNA2D1,CACNB2,CACNG4,DPYSL3,ITPR1,NEO1
Signaling by ERBB4	7,54E-01	6,78E-02	#NUM!	ERBB3,GABRA1,S100B,UBA52
Synthesis of Prostaglandins (PG) and Thromboxanes (TX)	7,5E-01	1,33E-01	#NUM!	HPGDS,PRXL2B
Glycine Degradation (Creatine Biosynthesis)	7,4E-01	0.5	#NUM!	GATM
Autism Signaling Pathway	7,37E-01	3,88E-02	-1,508	ALDH1A1,CACNA1C,CACNA2D1,CACNB2,CACNG4,FZD7,IGF2,IGF2R,IL15,NRXN1,NTRK2,RELN
Clathrin-mediated Endocytosis Signaling	7,37E-01	4,31E-02	#NUM!	APOC1,APOC4,APOD,CBL,LDLR,PCYOX1,PDGFC,UBA52,VEGFA
Sleep NREM Signaling Pathway	7,36E-01	5,17E-02	2,449	ADCY3,ADCY5,ADCY6,ADCY9,GABRA1,GABRP
Striated Muscle Contraction	7,36E-01	8,33E-02	#NUM!	NEB,TCAP,TNNC2
RHO GTPase cycle	7,36E-01	3,56E-02	-2,000	ARHGAP31,ARHGEF26,ARHGEF4,CAVIN1,CDC42BPA,CYBB,DOCK8,FAM13A,FGD1,GNA13,HINT2,IQGAP1,LEMD3,MPP7,RASAL2,SLC1A5
ABRA Signaling Pathway	7,28E-01	5,68E-02	-1,342	CALD1,FOSB,MYOCD,PDGFC,VEGFA
Semaphorin Neuronal Repulsive Signaling Pathway	7,19E-01	4,73E-02	1,134	CD44,DPYSL3,ITGA1,ITGA9,PLXNA2,SEMA3A,SEMA5A
FOXO-mediated transcription of cell death genes	7,19E-01	1,25E-01	#NUM!	BCL6,DDIT3
HIF1α Signaling	7,19E-01	4,25E-02	-1,667	CYBB,ELOB,HK2,IGF2,MMP14,MMP28,PDGFC,SERPINE1,VEGFA
Detoxification of Reactive Oxygen Species	7,17E-01	8,11E-02	#NUM!	ATOX1,CYBB,GPX3
Pathogen Induced Cytokine Storm Signaling Pathway	7,11E-01	3,65E-02	0,000	ADRA1A,C3,CCL19,COL28A1,COL4A1,COL4A3,COL6A6,COL8A1,COL9A2,COL9A3,HLA-DRA,IL15,PDGFC,VEGFA
Triglyceride metabolism	6,95E-01	7,89E-02	#NUM!	FABP3,FABP5,FABP7
Inhibition of Matrix Metalloproteases	6,95E-01	7,89E-02	#NUM!	ADAM10,MMP14,MMP28
Renin-Angiotensin Signaling	6,84E-01	4,96E-02	#NUM!	ADCY3,ADCY5,ADCY6,ADCY9,AGT,ITPR1
Signaling by Type 1 Insulin-like Growth Factor 1 Receptor (IGF1R)	6,83E-01	1,18E-01	#NUM!	CILP,IGF2
Calcium Signaling	6,71E-01	4,13E-02	-1,414	ASPH,ATP2B4,CACNA1C,CACNA1G,CACNA2D1,CACNB2,CACNG4,ITPR1,TNNC2
p75 NTR receptor-mediated signalling	6,15E-01	4,43E-02	1,134	ARHGEF26,ARHGEF4,FGD1,GNA13,ITGB3BP,NGF,UBA52
Glutamate Receptor Signaling	6,15E-01	5,88E-02	#NUM!	GNG2,GNG7,GRIK2,SLC1A2
Glycation Signaling Pathway	6,15E-01	0.04	0,333	ADAM10,COL4A1,COL4A3,CYBB,DDIT3,HK2,IL15,PDGFC,VEGFA
Microautophagy Signaling Pathway	6,15E-01	4,4E-02	#NUM!	COL28A1,COL4A1,COL4A3,COL6A6,COL8A1,COL9A2,COL9A3
Thyronamine and Iodothyronamine Metabolism	6,15E-01	3,33E-01	#NUM!	DIO2
Thyroid Hormone Metabolism I (via Deiodination)	6,15E-01	3,33E-01	#NUM!	DIO2
S-adenosyl-L-methionine Biosynthesis	6,15E-01	3,33E-01	#NUM!	MAT2A
Ethanol Degradation II	6,1E-01	7,14E-02	#NUM!	ADH7,ALDH1A1,DHRS9
rRNA modification in the nucleus and cytosol	6,07E-01	5,8E-02	2,000	DKC1,NHP2,Rn45s,RPS7
Melanocyte Development and Pigmentation Signaling	6,07E-01	5,1E-02	-2,000	ADCY3,ADCY5,ADCY6,ADCY9,SOX10
Crosstalk between Dendritic Cells and Natural Killer Cells	6,07E-01	5,1E-02	#NUM!	CD40,H2-Eb1,HLA-DRA,IL15,TYROBP
Clathrin-mediated endocytosis	6,06E-01	4,65E-02	-0,816	AVP,CBL,IGF2R,LDLR,STON1,UBA52
ROBO SLIT Signaling Pathway	6,06E-01	4,65E-02	0,000	MMP14,NRXN1,PDGFC,PRDM16,SLIT3,VEGFA
HEY1 Signaling Pathway	6,06E-01	4,35E-02	-1,134	BMPR1A,ERBB3,MMP14,MMP28,NOTCH3,PDGFC,VEGFA
Leukocyte Extravasation Signaling	6,06E-01	4,12E-02	-0,816	CD44,CLDN19,CTNNA2,CYBB,MMP14,MMP28,MSN,RAP1GAP
Transport of vitamins, nucleosides, and related molecules	6,04E-01	6,98E-02	#NUM!	APOD,AVP,SLC16A2
Smooth Muscle Contraction	6,04E-01	6,98E-02	#NUM!	CACNA1G,CALD1,ITGA1
Antigen Presentation Pathway	6,04E-01	6,98E-02	#NUM!	CD74,H2-Eb1,HLA-DRA
SUMOylation of transcription factors	5,96E-01	0.1	#NUM!	TFAP2A,TFAP2B
Formation of ATP by chemiosmotic coupling	5,96E-01	0.1	#NUM!	ATP5MK,MT-ATP6
TR/RXR Activation	5,95E-01	4,58E-02	0,000	DIO2,LDLR,PDGFC,RXRG,SLC16A2,VEGFA
Netrin-1 signaling	5,89E-01	6,82E-02	#NUM!	NEO1,NTN4,SLIT3
Retinoid metabolism and transport	5,89E-01	6,82E-02	#NUM!	BCO2,GPC3,LDLR
Methionine Degradation I (to Homocysteine)	5,66E-01	9,52E-02	#NUM!	MAT2A,MGMT
Mouse Embryonic Stem Cell Pluripotency	5,6E-01	4,85E-02	0,447	BMPR1A,FOXD3,FZD7,LIFR,SOX2
Human Embryonic Stem Cell Pluripotency	5,57E-01	3,98E-02	-0,707	BMPR1A,FOXD3,FZD7,LIFR,NGF,NTRK2,PDGFC,SOX2
Neurotransmitter uptake and metabolism In glial cells	5,44E-01	2,5E-01	#NUM!	SLC1A2
NGF processing	5,44E-01	2,5E-01	#NUM!	NGF
Galactose catabolism	5,44E-01	2,5E-01	#NUM!	GALT
Threonine catabolism	5,44E-01	2,5E-01	#NUM!	RIDA
Heme Biosynthesis from Uroporphyrinogen-III I	5,44E-01	2,5E-01	#NUM!	PPOX
Spermine and Spermidine Degradation I	5,44E-01	2,5E-01	#NUM!	SMOX
Catecholamine Biosynthesis	5,44E-01	2,5E-01	#NUM!	DDC
Eumelanin Biosynthesis	5,44E-01	2,5E-01	#NUM!	MIF
ID1 Signaling Pathway	5,44E-01	3,92E-02	-0,707	BHLHE22,BMPR1A,IGF2,LIFR,PDGFC,RAP1GAP,TFAP2A,VEGFA
Breast Cancer Regulation by Stathmin1	5,4E-01	3,12E-02	0,471	ACKR1,ADRA1A,ARHGEF4,CCND2,FZD7,GLP1R,GNA13,GNG2,GNG7,GPR37L1,GPR83,HRH2,NPY1R,NTSR2,PDGFC,PLCB1,PPM1L,PPP2R2B,VEGFA
Glioblastoma Multiforme Signaling	5,4E-01	4,09E-02	-0,816	CCND2,FZD7,IGF2,ITPR1,NOTUM,PDGFC,PLCB1
Beta-catenin independent WNT signaling	5,4E-01	3,9E-02	0,447	AGO1,FZD7,GNAT2,GNG2,GNG7,ITPR1,PLCB1,UBA52
Role of Osteoblasts in Rheumatoid Arthritis Signaling Pathway	5,38E-01	3,75E-02	-0,333	BMPR1A,FZD7,IGF2R,IL15,MMP14,MMP28,PDGFC,SFRP4,VEGFA
D-myo-inositol-5-phosphate Metabolism	5,34E-01	3,88E-02	-1,342	CILP,MTMR7,NUDT5,PLCB1,PPM1L,PPP2R2B,PTPRF,PTPRG
STAT3 Pathway	5,34E-01	4,32E-02	-1,342	BMPR1A,IGF2R,IL17RD,NDUFA13,NTRK2,VEGFA
Fatty Acid α-oxidation	5,29E-01	8,7E-02	#NUM!	ALDH1A1,BCO2
Pyruvate metabolism	5,16E-01	6,12E-02	#NUM!	MPC1,PDK4,UBA52
Ephrin A Signaling	5,16E-01	4,26E-02	-0,816	ADAM10,CBL,CYBB,EPHA7,MMP14,VEGFA
AMPK Signaling	5,06E-01	3,67E-02	1,000	ADRA1A,GNA11,GNA13,GNAT2,GNG2,GNG7,PPM1L,PPP2R2B,TBC1D1
Regulation of RUNX1 Expression and Activity	5,05E-01	8,33E-02	#NUM!	AGO1,CCND2
Cysteine Biosynthesis III (mammalia)	5,05E-01	8,33E-02	#NUM!	MAT2A,MGMT
Signaling by MET	5,05E-01	5,06E-02	-1,000	CBL,LAMC1,LRIG1,UBA52
Putrescine Degradation III	4,89E-01	0.08	#NUM!	ALDH1A1,SMOX
Reelin signalling pathway	4,89E-01	0.2	#NUM!	RELN
Protein Citrullination	4,89E-01	0.2	#NUM!	PADI2
Pentose Phosphate Pathway (Oxidative Branch)	4,89E-01	0.2	#NUM!	PGLS
Serotonin and Melatonin Biosynthesis	4,89E-01	0.2	#NUM!	DDC
Melatonin Degradation II	4,89E-01	0.2	#NUM!	SMOX
Arginine Degradation I (Arginase Pathway)	4,89E-01	0.2	#NUM!	ARG1
Galactose Degradation I (Leloir Pathway)	4,89E-01	0.2	#NUM!	GALT
Tyrosine Degradation I	4,89E-01	0.2	#NUM!	FAH
Tumor Microenvironment Pathway	4,85E-01	3,89E-02	-0,378	ARG1,CD44,IGF2,MMP14,MMP28,PDGFC,VEGFA
Hedgehog 'off' state	4,75E-01	4,39E-02	-2,000	ADCY3,ADCY5,ADCY6,ADCY9,UBA52
Metabolism of porphyrins	4,67E-01	7,69E-02	#NUM!	ABCC1,PPOX
Ion channel transport	4,62E-01	3,83E-02	-0,378	ANO6,ASPH,ATP2B4,FXYD2,TRPA1,TTYH1,UBA52
Signaling by TGF-beta Receptor Complex	4,5E-01	5,56E-02	#NUM!	CBL,LTBP2,UBA52
Effects of PIP2 hydrolysis	4,46E-01	7,41E-02	#NUM!	DGKB,ITPR1
BMAL1:CLOCK,NPAS2 activates circadian gene expression	4,46E-01	7,41E-02	#NUM!	AVP,SERPINE1
Cachexia Signaling Pathway	4,44E-01	3,26E-02	-1,155	ADCY3,ADCY5,ADCY6,ADCY9,AGO1,AGT,FBXO32,IGFBP3,IL15,LIFR,MYOC,PHGDH
Signaling by PTK6	4,39E-01	5,45E-02	#NUM!	CBL,ERBB3,UBA52
Type II Diabetes Mellitus Signaling	4,38E-01	3,95E-02	#NUM!	CACNA1C,CACNA1G,CACNA2D1,CACNB2,CACNG4,ITPR1
Trehalose Degradation II (Trehalase)	4,32E-01	1,67E-01	#NUM!	HK2
PTEN Signaling	4,32E-01	3,92E-02	#NUM!	BMPR1A,CBL,IGF2R,ITGA1,ITGA9,NTRK2
Macrophage Classical Activation Signaling Pathway	4,32E-01	3,72E-02	0,447	CD40,CYBB,H2-Eb1,HLA-DRA,IL15,MERTK,MT-CO1
Gap Junction Signaling	4,32E-01	3,29E-02	-0,905	ADCY3,ADCY5,ADCY6,ADCY9,CACNA1G,GRIK2,ITPR1,NOTUM,NPR3,OXT,PLCB1
Nuclear Cytoskeleton Signaling Pathway	4,32E-01	3,57E-02	-1,890	CDH13,CDH19,CDH6,DYNC1LI1,ITGA1,ITGA9,POM121C,SYNE3
Metabolism of non-coding RNA	4,32E-01	5,36E-02	#NUM!	POM121C,SNRPD1,SNRPD2
D-myo-inositol (1,4,5,6)-Tetrakisphosphate Biosynthesis	4,22E-01	3,68E-02	-1,000	CILP,MTMR7,NUDT5,PPM1L,PPP2R2B,PTPRF,PTPRG
D-myo-inositol (3,4,5,6)-tetrakisphosphate Biosynthesis	4,22E-01	3,68E-02	-1,000	CILP,MTMR7,NUDT5,PPM1L,PPP2R2B,PTPRF,PTPRG
Senescence Pathway	4,18E-01	3,33E-02	-1,342	ANAPC13,CACNA1C,CACNA2D1,CACNB2,CACNG4,CCND2,PDK4,PPM1L,PPP2R2B,SERPINE1
IL-15 Production	4,12E-01	4,1E-02	0,447	AATK,ERBB3,IL15,MERTK,NTRK2
Telomere Maintenance	4,12E-01	4,49E-02	2,000	DKC1,NHP2,POLA2,POLR2I
Production of Nitric Oxide and Reactive Oxygen Species in Macrophages	4,11E-01	3,65E-02	0,378	APOC1,APOC4,APOD,CYBB,PCYOX1,PPM1L,PPP2R2B
Role of NANOG in Mammalian Embryonic Stem Cell Pluripotency	4,05E-01	4,07E-02	#NUM!	BMPR1A,FOXD3,FZD7,LIFR,SOX2
Hepatic Fibrosis Signaling Pathway	4,04E-01	3,12E-02	-0,378	AGT,CACNA1C,CACNA2D1,CACNB2,CACNG4,CD40,CYBB,FZD7,ITGA1,ITGA9,PDGFC,SERPINE1,VEGFA
Regulation of TP53 Activity through Acetylation	4,04E-01	6,67E-02	#NUM!	ING5,KAT6A
Signaling by CSF3 (G-CSF)	4,04E-01	6,67E-02	#NUM!	ELOB,UBA52
Regulation of CDH11 Expression and Function	4,04E-01	6,67E-02	#NUM!	AGO1,BHLHE22
Glutathione Redox Reactions I	4,04E-01	6,67E-02	#NUM!	GPX3,Gstm7
Semaphorin Signaling in Neurons	4,04E-01	5,08E-02	#NUM!	DPYSL3,PLXNA2,SEMA3A
Erythrocytes take up oxygen and release carbon dioxide	4,04E-01	1,43E-01	#NUM!	AQP1
Fructose metabolism	4,04E-01	1,43E-01	#NUM!	ALDH1A1
Wax and plasmalogen biosynthesis	4,04E-01	1,43E-01	#NUM!	FAR2
Urea Cycle	4,04E-01	1,43E-01	#NUM!	ARG1
Ceramide Biosynthesis	4,04E-01	1,43E-01	#NUM!	SPTSSB
Arginine Degradation VI (Arginase 2 Pathway)	4,04E-01	1,43E-01	#NUM!	ARG1
Asparagine N-linked glycosylation	4,03E-01	0.04	-0,447	ASGR2,B4GALT5,CGA,MGAT5,UBA52
Signaling by BMP	3,94E-01	6,45E-02	#NUM!	BMPR1A,GREM2
Signaling by CSF1 (M-CSF) in myeloid cells	3,94E-01	6,45E-02	#NUM!	CBL,UBA52
PPARα/RXRα Activation	3,94E-01	3,55E-02	-2,000	ADCY3,ADCY5,ADCY6,ADCY9,GNA11,NOTUM,PLCB1
Sertoli Cell-Germ Cell Junction Signaling Pathway (Enhanced)	3,71E-01	3,38E-02	-0,707	CGA,CLDN19,CTNNA2,FOSB,IQGAP1,LAMC1,PPM1L,PPP2R2B
3-phosphoinositide Degradation	3,66E-01	3,48E-02	-1,000	CILP,MTMR7,NUDT5,PPM1L,PPP2R2B,PTPRF,PTPRG
NFE2L2 regulating MDR associated enzymes	3,62E-01	1,25E-01	#NUM!	ABCC1
Sucrose Degradation V (Mammalian)	3,62E-01	1,25E-01	#NUM!	ALDOC
Class B/2 (Secretin family receptors)	3,6E-01	4,17E-02	1,000	FZD7,GLP1R,GNG2,GNG7
Pulmonary Healing Signaling Pathway	3,49E-01	3,43E-02	-1,890	BMPR1A,FZD7,MMP14,MMP28,NOTCH3,PDGFC,VEGFA
Response to elevated platelet cytosolic Ca2+	3,48E-01	3,79E-02	1,342	IGF2,SCG3,SELP,SERPINE1,VEGFA
IL-12 Signaling and Production in Macrophages	3,47E-01	3,31E-02	0,378	APOC1,APOC4,APOD,C3,CD40,FCGR2B,PCYOX1,SELP
Signaling by NOTCH2	3,47E-01	5,88E-02	#NUM!	ADAM10,UBA52
Actin Cytoskeleton Signaling	3,47E-01	3,29E-02	-0,447	ARHGEF4,FGD1,GNA13,IQGAP1,ITGA1,ITGA9,MSN,PDGFC
Superpathway of Inositol Phosphate Compounds	3,47E-01	3,29E-02	-1,342	CILP,MTMR7,NUDT5,PLCB1,PPM1L,PPP2R2B,PTPRF,PTPRG
Mitochondrial protein import	3,47E-01	4,62E-02	#NUM!	CHCHD10,TIMM10,TIMM8A
RAB geranylgeranylation	3,47E-01	4,62E-02	#NUM!	RAB13,RAB1B,RAB36
Role of JAK2 in Hormone-like Cytokine Signaling	3,47E-01	4,62E-02	#NUM!	CCND2,PDGFC,VEGFA
Granulocyte Adhesion and Diapedesis	3,46E-01	3,4E-02	#NUM!	CCL19,CLDN19,HRH2,MMP14,MMP28,MSN,SELP
Protein folding	3,44E-01	4,04E-02	1,000	GNA11,GNG2,GNG7,PFDN5
Serotonin Degradation	3,44E-01	4,04E-02	#NUM!	ADH7,ALDH1A1,DHRS9,SMOX
Synaptic Long Term Potentiation	3,44E-01	3,73E-02	-1,000	CACNA1C,GNA11,ITPR1,NOTUM,PLCB1
WNT/Ca+ pathway	3,44E-01	4,55E-02	#NUM!	FZD7,NOTUM,PLCB1
Oncogene Induced Senescence	3,44E-01	5,71E-02	#NUM!	AGO1,UBA52
Nucleotide catabolism	3,44E-01	5,71E-02	#NUM!	ENTPD1,NUDT5
Apelin Cardiomyocyte Signaling Pathway	3,44E-01	0.04	-1,000	GNA11,ITPR1,NOTUM,PLCB1
RHO GTPases Activate Rhotekin and Rhophilins	3,44E-01	1,11E-01	#NUM!	LIN7B
Cellular response to mitochondrial stress	3,44E-01	1,11E-01	#NUM!	OMA1
Heme Biosynthesis II	3,44E-01	1,11E-01	#NUM!	PPOX
GDP-glucose Biosynthesis	3,44E-01	1,11E-01	#NUM!	HK2
Mitotic Roles of Polo-Like Kinase	3,37E-01	4,48E-02	#NUM!	ANAPC13,PPM1L,PPP2R2B
Neuropathic Pain Signaling in Dorsal Horn Neurons	3,36E-01	3,96E-02	-1,000	ITPR1,NOTUM,NTRK2,PLCB1
Agrin Interactions at Neuromuscular Junction	3,27E-01	4,41E-02	#NUM!	DAG1,ERBB3,LAMC1
Hereditary Breast Cancer Signaling	3,27E-01	3,62E-02	-1,000	CCND2,PDGFC,POLR2I,UBA52,VEGFA
RAC Signaling	3,27E-01	3,62E-02	#NUM!	CD44,CYBB,IQGAP1,ITGA1,ITGA9
Adipogenesis pathway	3,27E-01	3,62E-02	-1,342	BMPR1A,DDIT3,FZD7,KAT6A,SOX9
Lung Ionic Balance Signaling Pathway	3,27E-01	2,85E-02	-0,258	ACKR1,ADCY6,ADRA1A,FZD7,GLP1R,GPR37L1,GPR83,HRH2,KCNMA1,NOTUM,NPY1R,NTSR2,PLCB1,PPM1L,PPP2R2B
Phospholipases	3,27E-01	4,35E-02	#NUM!	LCAT,NOTUM,PLCB1
Gene and protein expression by JAK-STAT signaling after IL-12 stimulation	3,27E-01	5,41E-02	#NUM!	MIF,MSN
Superpathway of Methionine Degradation	3,27E-01	5,41E-02	#NUM!	MAT2A,MGMT
Neurotransmitter clearance	3,27E-01	0.1	#NUM!	SLC22A2
POU5F1 (OCT4), SOX2, NANOG repress genes related to differentiation	3,27E-01	0.1	#NUM!	SOX2
ATF6 (ATF6-alpha) activates chaperone genes	3,27E-01	0.1	#NUM!	DDIT3
Urea cycle	3,27E-01	0.1	#NUM!	ARG1
Creatine metabolism	3,27E-01	0.1	#NUM!	GATM
Embryonic Stem Cell Differentiation into Cardiac Lineages	3,27E-01	0.1	#NUM!	SOX2
Glucose and Glucose-1-phosphate Degradation	3,27E-01	0.1	#NUM!	HK2
Calcium Transport I	3,27E-01	0.1	#NUM!	ATP2B4
Citrulline Biosynthesis	3,27E-01	0.1	#NUM!	ARG1
Reelin Signaling in Neurons	3,27E-01	3,57E-02	0,000	ARHGEF26,ARHGEF4,MAP1B,PDK4,RELN
Cell surface interactions at the vascular wall	3,24E-01	3,26E-02	1,890	CD44,CD74,L1CAM,MERTK,MIF,SELP,SLC7A5
Metabolism of steroid hormones	3,23E-01	5,26E-02	#NUM!	CGA,FDX2
Cell Cycle Regulation by BTG Family Proteins	3,23E-01	5,26E-02	#NUM!	PPM1L,PPP2R2B
MIF-mediated Glucocorticoid Regulation	3,23E-01	5,26E-02	#NUM!	CD74,MIF
3-phosphoinositide Biosynthesis	3,23E-01	3,24E-02	-1,000	CILP,MTMR7,NUDT5,PPM1L,PPP2R2B,PTPRF,PTPRG
Neuroinflammation Signaling Pathway	3,23E-01	3,01E-02	1,000	CD40,CYBB,GABRA1,GABRP,H2-Eb1,HLA-DRA,NGF,S100B,SLC1A2,TYROBP
Regulation of TP53 Expression and Degradation	3,14E-01	5,13E-02	#NUM!	RICTOR,UBA52
FLT3 Signaling	3,14E-01	5,13E-02	#NUM!	CBL,UBA52
Dopamine Degradation	3,14E-01	5,13E-02	#NUM!	ALDH1A1,SMOX
Translocation of SLC2A4 (GLUT4) to the plasma membrane	3,14E-01	4,17E-02	#NUM!	LNPEP,RAB13,TBC1D1
Role of Chondrocytes in Rheumatoid Arthritis Signaling Pathway	3,14E-01	3,47E-02	-1,342	ADAMTS5,MMP14,MMP28,PDGFC,VEGFA
LPS/IL-1 Mediated Inhibition of RXR Function	3,14E-01	3,03E-02	#NUM!	ALDH1A1,APOC1,APOC4,FABP3,FABP5,FABP7,Gstm7,MGMT,SMOX
Erythrocytes take up carbon dioxide and release oxygen	3,14E-01	9,09E-02	#NUM!	AQP1
Phenylalanine and tyrosine metabolism	3,14E-01	9,09E-02	#NUM!	FAH
Alpha-protein kinase 1 signaling pathway	3,14E-01	9,09E-02	#NUM!	UBA52
Pexophagy	3,14E-01	9,09E-02	#NUM!	UBA52
Prostanoid Biosynthesis	3,14E-01	9,09E-02	#NUM!	HPGDS
Oleate Biosynthesis II (Animals)	3,14E-01	9,09E-02	#NUM!	PTPRT
Pentose Phosphate Pathway	3,14E-01	9,09E-02	#NUM!	PGLS
Signaling by VEGF	3,14E-01	3,7E-02	-1,000	CYBB,ITPR1,RICTOR,VEGFA
Protein Sorting Signaling Pathway	3,14E-01	3,3E-02	-2,449	ADCY3,ADCY5,ADCY6,ADCY9,IGF2R,SORT1
Signaling by FGFR2	3,12E-01	4,11E-02	#NUM!	CBL,POLR2I,UBA52
Signaling by FGFR3	3,1E-01	0.05	#NUM!	CBL,UBA52
Signaling by FGFR4	2,97E-01	4,88E-02	#NUM!	CBL,UBA52
RNA Polymerase III Transcription	2,97E-01	4,88E-02	#NUM!	NFIX,POLR3GL
RET signaling	2,97E-01	4,88E-02	#NUM!	GFRA3,RAP1GAP
Interleukin-4 and Interleukin-13 signaling	2,94E-01	3,6E-02	0,000	BCL6,NDN,SOX2,VEGFA
Neurotransmitter receptors and postsynaptic signal transmission	2,94E-01	8,33E-02	#NUM!	GLRB
Reversible hydration of carbon dioxide	2,94E-01	8,33E-02	#NUM!	CA7
Peptide hormone biosynthesis	2,94E-01	8,33E-02	#NUM!	CGA
Hematopoiesis from Multipotent Stem Cells	2,94E-01	8,33E-02	#NUM!	IL15
UDP-N-acetyl-D-galactosamine Biosynthesis II	2,94E-01	8,33E-02	#NUM!	HK2
Cellular response to hypoxia	2,92E-01	3,95E-02	#NUM!	ELOB,UBA52,VEGFA
Agranulocyte Adhesion and Diapedesis	2,92E-01	3,1E-02	#NUM!	CCL19,CLDN19,MADCAM1,MMP14,MMP28,MSN,SELP
Pyrimidine Ribonucleotides Interconversion	2,92E-01	4,76E-02	#NUM!	ENTPD1,NUDT5
MicroRNA Biogenesis Signaling Pathway	2,9E-01	3,19E-02	0,447	AGO1,DDX17,HOPX,POLR2I,POM121C,VEGFA
Phase I - Functionalization of compounds	2,87E-01	3,54E-02	2,000	ADH7,ALDH1A1,FDX2,SMOX
Antiproliferative Role of Somatostatin Receptor 2	2,86E-01	3,9E-02	#NUM!	GNG2,GNG7,NPR3
Factors Promoting Cardiogenesis in Vertebrates	2,85E-01	3,31E-02	-1,342	BMPR1A,FZD7,MYOCD,NOTUM,PLCB1
VDR/RXR Activation	2,81E-01	3,85E-02	#NUM!	IGFBP3,RXRG,SEMA3B
Renal Cell Carcinoma Signaling	2,81E-01	3,85E-02	#NUM!	ELOB,UBA52,VEGFA
Acute Phase Response Signaling	2,81E-01	3,14E-02	-1,000	AGT,C3,CRABP1,ITIH2,OSMR,SERPINE1
Mitochondrial iron-sulfur cluster biogenesis	2,81E-01	7,69E-02	#NUM!	FDX2
Passive transport by Aquaporins	2,81E-01	7,69E-02	#NUM!	AQP1
Dissolution of Fibrin Clot	2,81E-01	7,69E-02	#NUM!	SERPINE1
Advanced glycosylation endproduct receptor signaling	2,81E-01	7,69E-02	#NUM!	S100B
Transcriptional regulation of testis differentiation	2,81E-01	7,69E-02	#NUM!	SOX9
Elastic fibre formation	2,81E-01	4,55E-02	#NUM!	LOXL2,LTBP2
TAK1-dependent IKK and NF-kappa-B activation	2,81E-01	4,55E-02	#NUM!	S100B,UBA52
TP53 Regulates Transcription of Cell Death Genes	2,81E-01	4,55E-02	#NUM!	BCL6,IGFBP3
Aggrephagy	2,81E-01	4,55E-02	#NUM!	DYNC1LI1,UBA52
TREM1 Signaling	2,81E-01	3,8E-02	#NUM!	CD40,FCGR2B,TYROBP
Neurotrophin/TRK Signaling	2,81E-01	3,8E-02	#NUM!	NGF,NTRK2,SORCS1
Caveolar-mediated Endocytosis Signaling	2,73E-01	3,75E-02	#NUM!	CAVIN1,ITGA1,ITGA9
Cholecystokinin/Gastrin-mediated Signaling	2,73E-01	3,42E-02	-1,000	CCK,GNA13,ITPR1,PLCB1
Pyrimidine Ribonucleotides De Novo Biosynthesis	2,73E-01	4,44E-02	#NUM!	ENTPD1,NUDT5
tRNA Splicing	2,73E-01	4,44E-02	#NUM!	PDE2A,PDE7B
ESR-mediated signaling	2,69E-01	3,39E-02	#NUM!	AGO1,FOSB,KANK1,POLR2I
Signaling by NTRK1 (TRKA)	2,69E-01	3,7E-02	#NUM!	NGF,NTRK2,RIT2
Metabolism of nitric oxide: NOS3 activation and regulation	2,69E-01	7,14E-02	#NUM!	NOSIP
Tryptophan catabolism	2,69E-01	7,14E-02	#NUM!	SLC7A5
Colanic Acid Building Blocks Biosynthesis	2,69E-01	7,14E-02	#NUM!	GALT
MIF Regulation of Innate Immunity	2,68E-01	4,35E-02	#NUM!	CD74,MIF
Role of OCT4 in Mammalian Embryonic Stem Cell Pluripotency	2,68E-01	4,35E-02	#NUM!	FOXD3,SOX2
Regulation of lipid metabolism by PPARalpha	2,68E-01	3,36E-02	0,000	AGT,CDK19,MED21,TNFRSF21
Bladder Cancer Signaling	2,68E-01	3,36E-02	#NUM!	MMP14,MMP28,PDGFC,VEGFA
Epithelial Adherens Junction Signaling	2,65E-01	3,16E-02	0,447	CTNNA2,IQGAP1,NOTCH3,PPM1L,PPP2R2B
ILK Signaling	2,61E-01	3,03E-02	-0,447	FBLIM1,PDGFC,PPM1L,PPP2R2B,RICTOR,VEGFA
Ovarian Cancer Signaling	2,6E-01	3,14E-02	#NUM!	CD44,CGA,FZD7,PDGFC,VEGFA
Pentose phosphate pathway	2,54E-01	6,67E-02	#NUM!	PGLS
Interleukin-15 signaling	2,54E-01	6,67E-02	#NUM!	IL15
Response of EIF2AK1 (HRI) to heme deficiency	2,54E-01	6,67E-02	#NUM!	DDIT3
Phenylalanine Degradation IV (Mammalian, via Side Chain)	2,54E-01	6,67E-02	#NUM!	SMOX
Inositol phosphate metabolism	2,51E-01	4,17E-02	#NUM!	MTMR7,PLCB1
Glucose metabolism	2,38E-01	3,49E-02	#NUM!	ALDOC,HK2,POM121C
Cyclins and Cell Cycle Regulation	2,38E-01	3,49E-02	#NUM!	CCND2,PPM1L,PPP2R2B
Signal regulatory protein family interactions	2,38E-01	6,25E-02	#NUM!	TYROBP
Rap1 signalling	2,38E-01	6,25E-02	#NUM!	RAP1GAP
Platelet Adhesion to exposed collagen	2,38E-01	6,25E-02	#NUM!	ITGA1
Superpathway of Citrulline Metabolism	2,38E-01	6,25E-02	#NUM!	ARG1
Th1 Pathway	2,38E-01	3,2E-02	#NUM!	CD40,H2-Eb1,HLA-DRA,NOTCH3
CLEAR Signaling Pathway	2,38E-01	2,8E-02	-0,707	BMPR1A,BMT2,IGF2R,ITPR1,NTRK2,PPM1L,PPP2R2B,VEGFA
HIPPO signaling	2,38E-01	3,45E-02	#NUM!	CD44,PPM1L,PPP2R2B
Signaling by ERBB2	2,38E-01	0.04	#NUM!	ERBB3,UBA52
Signaling by TGFBR3	2,38E-01	0.04	#NUM!	AGO1,MMP14
Huntington's Disease Signaling	2,35E-01	2,79E-02	0,000	GNA11,GNG2,GNG7,ITPR1,NGF,PLCB1,POLR2I,UBA52
HOTAIR Regulatory Pathway	2,35E-01	3,01E-02	0,447	AGO1,ATXN1,CD44,MMP14,MMP28
Sertoli Cell-Sertoli Cell Junction Signaling	2,35E-01	2,83E-02	0,378	CDH13,CDH19,CDH6,CLDN19,COL4A3,CTNNA2,LAMC1
Processing of Capped Intron-Containing Pre-mRNA	2,35E-01	2,78E-02	0,707	CASC3,HNRNPR,LSM7,POLR2I,POM121C,SNRPD1,SNRPD2,UBL5
Transcriptional activity of SMAD2/SMAD3:SMAD4 heterotrimer	2,35E-01	3,92E-02	#NUM!	SERPINE1,UBA52
Glutathione-mediated Detoxification	2,35E-01	3,92E-02	#NUM!	Gstm7,HPGDS
Amyloid fiber formation	2,35E-01	3,37E-02	#NUM!	ADAM10,TSPAN14,UBA52
Regulation of Cellular Mechanics by Calpain Protease	2,35E-01	3,37E-02	#NUM!	CCND2,ITGA1,ITGA9
Glycosaminoglycan metabolism	2,35E-01	3,12E-02	0,000	B4GALT5,CD44,FMOD,GPC3
Glioma Signaling	2,35E-01	3,12E-02	#NUM!	CCND2,IGF2,IGF2R,PDGFC
Metabolism of Angiotensinogen to Angiotensins	2,35E-01	5,88E-02	#NUM!	AGT
Transcriptional regulation of pluripotent stem cells	2,35E-01	5,88E-02	#NUM!	SOX2
Protein methylation	2,35E-01	5,88E-02	#NUM!	ETFB
Germ layer formation at gastrulation	2,35E-01	5,88E-02	#NUM!	SOX2
Chondroitin Sulfate Degradation (Metazoa)	2,35E-01	5,88E-02	#NUM!	CEMIP2
Cyclophilin Signaling Pathway	2,31E-01	2,8E-02	1,134	AGT,CD44,CYBB,DDIT3,SOX2,TIMM10,TIMM8A
Signaling by FGFR1	2,31E-01	3,85E-02	#NUM!	CBL,UBA52
BMP signaling pathway	2,3E-01	3,33E-02	#NUM!	BMPR1A,FST,SOSTDC1
Neuroprotective Role of THOP1 in Alzheimer's Disease	2,25E-01	3,08E-02	#NUM!	AGT,PNOC,PRSS12,PRSS23
Regulation of Apoptosis	2,23E-01	3,77E-02	#NUM!	OMA1,UBA52
Aldosterone Signaling in Epithelial Cells	2,23E-01	2,92E-02	#NUM!	ABCC9,ITPR1,KCNMA1,NOTUM,PLCB1
Formation of the nephric duct	2,23E-01	5,56E-02	#NUM!	EMX2
Dermatan Sulfate Degradation (Metazoa)	2,23E-01	5,56E-02	#NUM!	CEMIP2
Activin Inhibin Signaling Pathway	2,23E-01	2,83E-02	-2,449	BMPR1A,CCND2,FBXO32,FOSB,FST,SERPINE1
MAPK6/MAPK4 signaling	2,21E-01	3,26E-02	#NUM!	AGO1,ETV4,UBA52
EPH-Ephrin signaling	2,14E-01	3,23E-02	#NUM!	ADAM10,EFNB2,EPHA7
Immunoregulatory interactions between a Lymphoid and a non-Lymphoid cell	2,11E-01	2,79E-02	1,633	C3,CD40,FCGR2B,MADCAM1,PIANP,TYROBP
Signaling by Activin	2,11E-01	5,26E-02	#NUM!	FST
Regulation of TP53 Activity through Methylation	2,11E-01	5,26E-02	#NUM!	UBA52
GABA synthesis, release, reuptake and degradation	2,11E-01	5,26E-02	#NUM!	RIMS1
Gα12/13 Signaling	2,11E-01	2,99E-02	0,000	CDH13,CDH19,CDH6,GNA13
Histone Modification Signaling Pathway	2,07E-01	2,67E-02	-2,121	CDYL2,DNMT3L,ING5,KAT6A,PDGFC,PRDM16,USP22,VEGFA
MITF-M-dependent gene expression	2,06E-01	3,16E-02	#NUM!	AGO1,SOX10,TFAP2A
Interleukin-3, Interleukin-5 and GM-CSF signaling	2,06E-01	3,57E-02	#NUM!	CBL,UBA52
E3 ubiquitin ligases ubiquitinate target proteins	2,06E-01	3,57E-02	#NUM!	RNF144A,UBA52
Non-Small Cell Lung Cancer Signaling	2,01E-01	3,12E-02	#NUM!	CCND2,ITPR1,RXRG
CSDE1 Signaling Pathway	2,01E-01	3,51E-02	#NUM!	AGO1,FABP7
Neurexins and neuroligins	2,01E-01	3,51E-02	#NUM!	LIN7B,NRXN1
Folate Signaling Pathway	2,01E-01	3,51E-02	#NUM!	MAT2A,SOX2
Cell Cycle Control of Chromosomal Replication	2,01E-01	3,51E-02	#NUM!	CDK19,POLA2
Autophagy	1,99E-01	2,73E-02	-0,816	DDIT3,PPM1L,PPP2R2B,SLC1A5,SLC7A5,VEGFA
Role of CHK Proteins in Cell Cycle Checkpoint Control	1,93E-01	3,45E-02	#NUM!	PPM1L,PPP2R2B
Synaptic adhesion-like molecules	1,89E-01	4,76E-02	#NUM!	PTPRF
Endoplasmic Reticulum Stress Pathway	1,89E-01	4,76E-02	#NUM!	DDIT3
Apelin Liver Signaling Pathway	1,89E-01	4,76E-02	#NUM!	AGT
Polyamine Regulation in Colon Cancer	1,87E-01	3,39E-02	#NUM!	ARG1,SMOX
Hepatic Cholestasis	1,86E-01	2,68E-02	-1,633	ABCC1,ADCY3,ADCY5,ADCY6,ADCY9,IL15
Th2 Pathway	1,84E-01	2,84E-02	#NUM!	CD40,H2-Eb1,HLA-DRA,NOTCH3
Aryl Hydrocarbon Receptor Signaling	1,83E-01	2,73E-02	#NUM!	ALDH1A1,CCND2,Gstm7,NFIX,RXRG
Iron uptake and transport	1,83E-01	3,33E-02	#NUM!	CYBRD1,UBA52
PCP (Planar Cell Polarity) Pathway	1,83E-01	3,33E-02	#NUM!	FZD7,NDP
Cellular response to heat stress	1,8E-01	2,97E-02	#NUM!	CRYBA4,POM121C,TNFRSF21
Chaperone Mediated Autophagy	1,8E-01	4,55E-02	#NUM!	UBA52
Visual phototransduction	1,77E-01	3,28E-02	#NUM!	DHRS9,STRA6
Retinoic acid Mediated Apoptosis Signaling	1,77E-01	3,28E-02	#NUM!	CRABP1,RXRG
Role of Osteoblasts, Osteoclasts and Chondrocytes in Rheumatoid Arthritis	1,73E-01	2,62E-02	#NUM!	ADAMTS5,BMPR1A,CBL,FZD7,MMP14,SFRP4
HER-2 Signaling in Breast Cancer	1,73E-01	2,62E-02	-1,342	COX6B2,ERBB3,MT-CO1,MT-CO2,MT-CO3,POM121C
Gene Silencing by RNA	1,73E-01	2,91E-02	#NUM!	AGO1,POLR2I,POM121C
ABC-family proteins mediated transport	1,73E-01	2,91E-02	#NUM!	ABCC1,ABCC9,UBA52
Nephrin family interactions	1,73E-01	4,35E-02	#NUM!	IQGAP1
Differential Regulation of Cytokine Production in Intestinal Epithelial Cells by IL-17A and IL-17F	1,73E-01	4,35E-02	#NUM!	DEFB1
Apelin Cardiac Fibroblast Signaling Pathway	1,73E-01	4,35E-02	#NUM!	SERPINE1
Mitotic Prophase	1,69E-01	2,88E-02	#NUM!	LEMD3,POM121C,RAB1B
Transcriptional Regulation by MECP2	1,68E-01	3,17E-02	#NUM!	AGO1,SOX2
Xenobiotic Metabolism CAR Signaling Pathway	1,67E-01	2,59E-02	0,000	ABCC1,ALDH1A1,Gstm7,PPM1L,PPP2R2B,SCAND1
PIP3 activates AKT signaling	1,66E-01	2,72E-02	0,000	ERBB3,NTRK2,PIK3AP1,RICTOR
Phagosome Formation	1,66E-01	2,39E-02	-1,000	ACKR1,ADRA1A,C3,FCGR2B,FZD7,GLP1R,GPR37L1,GPR83,HRH2,ITGA1,ITGA9,ITPR1,LCAT,MARCKS,NPY1R,NTSR2,SCARA5
RHO GTPases Activate NADPH Oxidases	1,66E-01	4,17E-02	#NUM!	CYBB
RAS processing	1,66E-01	4,17E-02	#NUM!	UBA52
Histamine Degradation	1,66E-01	4,17E-02	#NUM!	ALDH1A1
Cytosolic sensors of pathogen-associated DNA	1,66E-01	3,12E-02	#NUM!	POLR3GL,UBA52
Hedgehog ligand biogenesis	1,61E-01	3,08E-02	#NUM!	NOTUM,UBA52
ERB2-ERBB3 Signaling	1,61E-01	3,08E-02	#NUM!	ERBB3,ETV4
Stearate Biosynthesis I (Animals)	1,61E-01	3,08E-02	#NUM!	OSGEP,PRXL2B
Protein Ubiquitination Pathway	1,61E-01	2,51E-02	-0,816	CBL,ELOB,UBA52,UBR1,UCHL1,USP22,USP34
NAD Signaling Pathway	1,61E-01	2,67E-02	#NUM!	OXT,POLR2I,SLC7A5,VEGFA
MyD88 cascade initiated on plasma membrane	1,61E-01	0.04	#NUM!	UBA52
Glycogen metabolism	1,61E-01	0.04	#NUM!	UBA52
Signaling by NTRK2 (TRKB)	1,61E-01	0.04	#NUM!	NTRK2
Complex III assembly	1,61E-01	0.04	#NUM!	MT-CYB
Telomerase Signaling	1,6E-01	2,78E-02	#NUM!	DKC1,PPM1L,PPP2R2B
Chronic Myeloid Leukemia Signaling	1,59E-01	2,49E-02	-1,134	ADCY3,CCND2,DYRK2,FZD7,NOTCH3,NOTUM,PLCB1
DNA methylation	1,53E-01	3,85E-02	#NUM!	DNMT3L
Cardiomyocyte Differentiation via BMP Receptors	1,53E-01	3,85E-02	#NUM!	BMPR1A
The Visual Cycle	1,53E-01	3,85E-02	#NUM!	DHRS9
D-myo-inositol (1,4,5)-Trisphosphate Biosynthesis	1,53E-01	3,85E-02	#NUM!	PLCB1
TNFR2 non-canonical NF-kB pathway	1,49E-01	2,94E-02	#NUM!	CD40,UBA52
TCF dependent signaling in response to WNT	1,47E-01	2,53E-02	0,447	BCL9L,SOX2,SOX9,UBA52,USP34
ATF4 activates genes in response to endoplasmic reticulum stress	1,47E-01	3,7E-02	#NUM!	DDIT3
Cardiogenesis	1,47E-01	3,7E-02	#NUM!	MYOCD
Role of JAK1, JAK2 and TYK2 in Interferon Signaling	1,47E-01	3,7E-02	#NUM!	CGA
Ethanol Degradation IV	1,47E-01	3,7E-02	#NUM!	ALDH1A1
mRNA 3 Prime End Processing Signaling Pathway	1,47E-01	2,68E-02	#NUM!	CD44,NGF,RBM3
TP53 Regulates Transcription of DNA Repair Genes	1,4E-01	2,86E-02	#NUM!	ELOB,POLR2I
CDP-diacylglycerol Biosynthesis I	1,38E-01	3,57E-02	#NUM!	CDS2
Glycolysis I	1,38E-01	3,57E-02	#NUM!	ALDOC
PI3K/AKT Signaling	1,38E-01	2,48E-02	#NUM!	IL17RD,ITGA1,ITGA9,PPM1L,PPP2R2B
Remodeling of Epithelial Adherens Junctions	1,36E-01	2,82E-02	#NUM!	CTNNA2,IQGAP1
Class I MHC mediated antigen processing and presentation	1,34E-01	2,36E-02	-0,333	ANAPC13,CYBB,ELOB,FBXO2,FBXO32,GAN,LNPEP,UBA52,UBR1
Role of Macrophages, Fibroblasts and Endothelial Cells in Rheumatoid Arthritis	1,33E-01	2,37E-02	0,378	FZD7,IL15,MIF,NOTUM,PDGFC,PLCB1,SFRP4,VEGFA
Regulation of RUNX2 expression and activity	1,32E-01	2,78E-02	#NUM!	MSX2,UBA52
Paracetamol ADME	1,32E-01	3,45E-02	#NUM!	ABCC1
Gluconeogenesis I	1,32E-01	3,45E-02	#NUM!	ALDOC
COPII-mediated vesicle transport	1,28E-01	2,74E-02	#NUM!	ANKRD52,RAB1B
Necroptosis Signaling Pathway	1,28E-01	2,47E-02	0,000	CYBB,MERTK,TIMM10,TIMM8A
mRNA Capping	1,28E-01	3,33E-02	#NUM!	POLR2I
Protein ubiquitination	1,28E-01	3,33E-02	#NUM!	UBA52
FOXO-mediated transcription of oxidative stress, metabolic and neuronal genes	1,28E-01	3,33E-02	#NUM!	FBXO32
Phosphatidylglycerol Biosynthesis II (Non-plastidic)	1,28E-01	3,33E-02	#NUM!	CDS2
ISG15 antiviral mechanism	1,28E-01	2,7E-02	#NUM!	POM121C,UBA52
Melatonin Signaling	1,28E-01	2,7E-02	#NUM!	NOTUM,PLCB1
ERK5 Signaling	1,28E-01	2,7E-02	#NUM!	GNA13,NGF
Neuregulin Signaling	1,28E-01	2,52E-02	#NUM!	ERBB3,ITGA1,ITGA9
PAK Signaling	1,28E-01	2,52E-02	#NUM!	ITGA1,ITGA9,PDGFC
Antioxidant Action of Vitamin C	1,28E-01	2,52E-02	#NUM!	LCAT,NOTUM,PLCB1
trans-Golgi Network Vesicle Budding	1,27E-01	2,67E-02	#NUM!	IGF2R,SORT1
Extra-nuclear estrogen signaling	1,27E-01	2,67E-02	#NUM!	GNG2,GNG7
Chromatin organization	1,27E-01	2,35E-02	-0,816	HMG20B,ING5,KAT6A,PADI2,PRDM16,USP22
Signaling by ALK	1,27E-01	3,23E-02	#NUM!	PTN
Glutamate binding, activation of AMPA receptors and synaptic plasticity	1,27E-01	3,23E-02	#NUM!	CACNG4
Endosomal Sorting Complex Required For Transport (ESCRT)	1,27E-01	3,23E-02	#NUM!	UBA52
MyD88 dependent cascade initiated on endosome	1,27E-01	3,23E-02	#NUM!	UBA52
GDNF Family Ligand-Receptor Interactions	1,25E-01	2,63E-02	#NUM!	GFRA3,ITPR1
Macropinocytosis Signaling	1,25E-01	2,63E-02	#NUM!	NGF,PDGFC
Pre-NOTCH Expression and Processing	1,23E-01	2,6E-02	#NUM!	AGO1,NOTCH3
Signaling by NOTCH1	1,23E-01	2,6E-02	#NUM!	ADAM10,UBA52
Growth Hormone Signaling	1,23E-01	2,6E-02	#NUM!	IGF2,IGFBP3
RIPK1-mediated regulated necrosis	1,23E-01	3,12E-02	#NUM!	UBA52
RHO GTPases activate IQGAPs	1,23E-01	3,12E-02	#NUM!	IQGAP1
Activation of Matrix Metalloproteinases	1,16E-01	3,03E-02	#NUM!	MMP14
Toll Like Receptor 3 (TLR3) Cascade	1,16E-01	3,03E-02	#NUM!	UBA52
Inhibition of Angiogenesis by TSP1	1,16E-01	3,03E-02	#NUM!	VEGFA
Thyroid Cancer Signaling	1,14E-01	2,53E-02	#NUM!	NGF,NTRK2
RAF/MAP kinase cascade	1,14E-01	2,29E-02	0,000	ERBB3,GFRA3,IL17RD,IQGAP1,RASAL2,UBA52
Phagosome Maturation	1,14E-01	2,34E-02	#NUM!	CYBB,DYNC1LI1,H2-Eb1,HLA-DRA
TCR signaling	1,11E-01	2,38E-02	#NUM!	HLA-DRA,PAG1,UBA52
Late endosomal microautophagy	1,11E-01	2,94E-02	#NUM!	UBA52
DDX58/IFIH1-mediated induction of interferon-alpha/beta	1,08E-01	2,47E-02	#NUM!	S100B,UBA52
MHC class II antigen presentation	1,08E-01	2,34E-02	#NUM!	CD74,DYNC1LI1,HLA-DRA
PRC2 methylates histones and DNA	1,08E-01	2,86E-02	#NUM!	DNMT3L
SUMOylation of SUMOylation proteins	1,08E-01	2,86E-02	#NUM!	POM121C
Activation of the pre-replicative complex	1,08E-01	2,86E-02	#NUM!	POLA2
Transcriptional Regulation by NPAS4	1,08E-01	2,86E-02	#NUM!	AGO1
Coagulation System	1,08E-01	2,86E-02	#NUM!	SERPINE1
Th1 and Th2 Activation Pathway	1,03E-01	2,27E-02	#NUM!	CD40,H2-Eb1,HLA-DRA,NOTCH3
RNA polymerase II transcribes snRNA genes	1,02E-01	2,41E-02	#NUM!	ELL3,POLR2I
PI Metabolism	0.1	2,38E-02	#NUM!	MTMR7,PLEKHA4
Transcriptional regulation of white adipocyte differentiation	0.1	2,38E-02	#NUM!	CDK19,MED21
Transport of bile salts and organic acids, metal ions and amine compounds	0.1	2,38E-02	#NUM!	SLC22A2,SLC6A6
Nicotine Degradation II	0.1	2,38E-02	#NUM!	ADH7,INMT
Mitotic G1 phase and G1/S transition	9,92E-02	2,27E-02	#NUM!	CCND2,POLA2,UBA52
Mitochondrial Fatty Acid Beta-Oxidation	9,92E-02	2,7E-02	#NUM!	ACOT13
Methylglyoxal Degradation III	9,92E-02	2,7E-02	#NUM!	PRXL2B
Nucleotide Excision Repair Pathway	9,92E-02	2,7E-02	#NUM!	POLR2I
14-3-3-mediated Signaling	9,61E-02	2,26E-02	#NUM!	CBL,NOTUM,PLCB1
MyD88-independent TLR4 cascade	9,47E-02	2,63E-02	#NUM!	UBA52
Fanconi Anemia Pathway	9,47E-02	2,63E-02	#NUM!	UBA52
Notch Signaling	9,47E-02	2,63E-02	#NUM!	NOTCH3
SUMOylation of ubiquitinylation proteins	9,05E-02	2,56E-02	#NUM!	POM121C
MAP kinase activation	9,05E-02	2,56E-02	#NUM!	UBA52
NGF-stimulated transcription	9,05E-02	2,56E-02	#NUM!	FOSB
Complement System	9,05E-02	2,56E-02	#NUM!	C3
Oxidative Stress Induced Senescence	9,02E-02	2,27E-02	#NUM!	AGO1,UBA52
Mitophagy	8,58E-02	2,5E-02	#NUM!	UBA52
Transcriptional Regulation by VENTX	8,58E-02	2,5E-02	#NUM!	AGO1
MyD88:MAL(TIRAP) cascade initiated on plasma membrane	7,43E-02	2,38E-02	#NUM!	UBA52
Regulation of beta-cell development	7,43E-02	2,38E-02	#NUM!	NKX6-1
Signaling by SCF-KIT	7,03E-02	2,33E-02	#NUM!	CBL
DAP12 interactions	7,03E-02	2,33E-02	#NUM!	TYROBP
Oncostatin M Signaling	7,03E-02	2,33E-02	#NUM!	OSMR
SUMOylation of transcription cofactors	6,65E-02	2,27E-02	#NUM!	DDX17
Assembly and cell surface presentation of NMDA receptors	6,65E-02	2,27E-02	#NUM!	LIN7B
Acetone Degradation I (to Methylglyoxal)	6,65E-02	2,27E-02	#NUM!	PRXL2B
IL-13 Signaling Pathway	0	1,6E-02	#NUM!	ARG1,DEFB1
CDX Gastrointestinal Cancer Signaling Pathway	0	2,03E-02	-1,000	CYBB,FZD7,IL15,SOX2
Immunogenic Cell Death Signaling Pathway	0	1,04E-02	#NUM!	DDIT3
Multiple Sclerosis Signaling Pathway	0	1,38E-02	#NUM!	C3,HLA-DRA,IL15
Ribonucleotide Reductase Signaling Pathway	0	5,75E-03	#NUM!	VEGFA
Natural Killer Cell Signaling	0	9,8E-03	#NUM!	IL15,TYROBP
IL-10 Signaling	0	1,29E-02	#NUM!	FCGR2B,HLA-DRA
Macrophage Alternative Activation Signaling Pathway	0	2,08E-02	#NUM!	ARG1,FCGR2B,HLA-DRA,RXRG
Chaperone Mediated Autophagy Signaling Pathway	0	9,39E-03	0,816	HK2,MMP14,MMP28,RICTOR,SOX2,UCHL1
NOD1/2 Signaling Pathway	0	5,15E-03	#NUM!	IL15
ISGylation Signaling Pathway	0	9,17E-03	#NUM!	RPS15
NFKBIE Signaling Pathway	0	4,45E-03	#NUM!	ANKRD52,CD40
NRF2-mediated Oxidative Stress Response	0	7,41E-03	#NUM!	ABCC1,Gstm7
p53 Signaling	0	1,01E-02	#NUM!	CCND2
Signaling by Insulin receptor	0	2,22E-02	#NUM!	PTPRF
Circadian Clock	0	1,72E-02	#NUM!	UBA52
Defensins	0	2,17E-02	#NUM!	DEFB1
Antimicrobial peptides	0	2,04E-02	#NUM!	ATOX1
Glycerophospholipid biosynthesis	0	1,56E-02	#NUM!	CDS2,MFSD2A
Phase II - Conjugation of compounds	0	1,83E-02	#NUM!	HPGDS,MAT2A
Gamma carboxylation, hypusinylation, hydroxylation, and arylsulfatase activation	0	1,64E-02	#NUM!	ASPH
Complement cascade	0	7,35E-03	#NUM!	C3
NLR signaling pathways	0	1,79E-02	#NUM!	UBA52
Bile acid and bile salt metabolism	0	2,22E-02	#NUM!	OSBPL3
Degradation of beta-catenin by the destruction complex	0	1,1E-02	#NUM!	UBA52
Metabolism of water-soluble vitamins and cofactors	0	1,22E-02	#NUM!	ABCC1
Fcgamma receptor (FCGR) dependent phagocytosis	0	6,02E-03	#NUM!	ITPR1
Generic Transcription Pathway	0	6,99E-03	#NUM!	NOTCH3,RXRG,ZNF704
RNA Polymerase II Transcription	0	0.02	#NUM!	CASC3,ELOB,POLR2I
Arachidonic acid metabolism	0	2,22E-02	#NUM!	ABCC1
Abacavir ADME	0	1,49E-02	#NUM!	SLC22A2
Binding and Uptake of Ligands by Scavenger Receptors	0	1,75E-02	#NUM!	COL4A1,SCARA5
Fc epsilon receptor (FCERI) signaling	0	9,71E-03	#NUM!	ITPR1,UBA52
Mitotic Metaphase and Anaphase	0	1,69E-02	0,000	DYNC1LI1,ITGB3BP,LEMD3,UBA52
Senescence-Associated Secretory Phenotype (SASP)	0	1,35E-02	#NUM!	UBA52
SUMOylation of DNA damage response and repair proteins	0	1,3E-02	#NUM!	POM121C
HSP90 chaperone cycle for steroid hormone receptors in the presence of ligand	0	1,75E-02	#NUM!	DYNC1LI1
Metabolism of polyamines	0	1,69E-02	#NUM!	SMOX
XBP1(S) activates chaperone genes	0	2,08E-02	#NUM!	EXTL3
Olfactory Signaling Pathway	0	1,35E-02	#NUM!	ADCY3
Costimulation by the CD28 family	0	1,52E-02	#NUM!	HLA-DRA,RICTOR
Deadenylation-dependent mRNA decay	0	1,79E-02	#NUM!	LSM7
Interleukin-1 family signaling	0	7,75E-03	#NUM!	UBA52
Regulation of mRNA stability by proteins that bind AU-rich elements	0	1,12E-02	#NUM!	UBA52
Mitotic G2-G2/M phases	0	0.01	#NUM!	HAUS7,UBA52
Regulation of mitotic cell cycle	0	1,14E-02	#NUM!	UBA52
SUMOylation of chromatin organization proteins	0	1,41E-02	#NUM!	POM121C
SUMOylation of RNA binding proteins	0	2,13E-02	#NUM!	POM121C
SUMOylation of DNA replication proteins	0	2,17E-02	#NUM!	POM121C
Cilium Assembly	0	9,8E-03	#NUM!	BBIP1,HAUS7
C-type lectin receptors (CLRs)	0	1,38E-02	#NUM!	ITPR1,UBA52
Hedgehog 'on' state	0	1,39E-02	#NUM!	CDON,UBA52
RHO GTPases Activate Formins	0	1,43E-02	#NUM!	DYNC1LI1,ITGB3BP
NIK-->noncanonical NF-kB signaling	0	1,67E-02	#NUM!	UBA52
Deubiquitination	0	1,51E-02	0,000	UBA52,UCHL1,USP22,USP34
HDR through Homologous Recombination (HRR) or Single Strand Annealing (SSA)	0	8,77E-03	#NUM!	UBA52
DNA Double Strand Break Response	0	1,69E-02	#NUM!	UBA52
Nucleotide Excision Repair	0	1,83E-02	#NUM!	POLR2I,UBA52
Interleukin-10 signaling	0	2,22E-02	#NUM!	CCL19
Regulation of TP53 Activity through Phosphorylation	0	2,15E-02	#NUM!	DYRK2,UBA52
PTEN Regulation	0	1,33E-02	#NUM!	AGO1,UBA52
COPI-mediated anterograde transport	0	1,96E-02	#NUM!	DYNC1LI1,RAB1B
Intra-Golgi and retrograde Golgi-to-ER traffic	0	1,96E-02	-1,000	DYNC1LI1,IGF2R,RAB1B,RAB36
Mitotic Prometaphase	0	1,46E-02	#NUM!	DYNC1LI1,HAUS7,ITGB3BP
DNA Replication Pre-Initiation	0	9,62E-03	#NUM!	UBA52
Synthesis of DNA	0	1,64E-02	#NUM!	POLA2,UBA52
S Phase	0	0.01	#NUM!	UBA52
Cell Cycle Checkpoints	0	1,1E-02	#NUM!	DYNC1LI1,ITGB3BP,UBA52
RNA Polymerase I Transcription	0	1,35E-02	#NUM!	CAVIN1
DNA Damage Bypass	0	2,08E-02	#NUM!	UBA52
TNF signaling	0	1,75E-02	#NUM!	UBA52
Nucleosome assembly	0	2,04E-02	#NUM!	ITGB3BP
Interferon gamma signaling	0	2,04E-02	#NUM!	CD44,HLA-DRA
RAB GEFs exchange GTP for GDP on RABs	0	2,22E-02	#NUM!	RAB13,RAB1B
Transcriptional regulation by RUNX1	0	1,32E-02	#NUM!	LIFR,UBA52
Transcriptional regulation by RUNX3	0	1,04E-02	#NUM!	UBA52
Transcriptional regulation by RUNX2	0	1,96E-02	#NUM!	SOX9
RUNX1 regulates megakaryocyte differentiation and platelet function	0	1,72E-02	#NUM!	AGO1
Neddylation	0	2,03E-02	0,447	ELOB,FBXO2,FBXO32,GAN,UBA52
Signaling by NOTCH4	0	1,42E-02	#NUM!	ADAM10,UBA52
Peroxisomal protein import	0	1,56E-02	#NUM!	UBA52
Interferon alpha/beta signaling	0	1,32E-02	#NUM!	UBA52
Amino acids regulate mTORC1	0	1,82E-02	#NUM!	BMT2
KEAP1-NFE2L2 pathway	0	6,58E-03	#NUM!	UBA52
Factors involved in megakaryocyte development and platelet production	0	2,15E-02	#NUM!	DOCK8,HMG20B
Signaling by the B Cell Receptor (BCR)	0	1,76E-02	#NUM!	ITPR1,PIK3AP1,UBA52
CGAS-STING Signaling Pathway	0	1,45E-02	#NUM!	ABCC1,IL15
NAFLD Signaling Pathway	0	2,22E-02	1,342	DDIT3,IL15,PPM1L,PPP2R2B,TBC1D1
FXR/RXR Activation	0	1,54E-02	#NUM!	DDIT3,Gstm7,IL15
BBSome Signaling Pathway	0	2,22E-02	0,302	ACKR1,ADRA1A,BBIP1,FZD7,GLP1R,GPR37L1,GPR83,HRH2,NPY1R,NTRK2,NTSR2
IL-27 Signaling Pathway	0	1,49E-02	#NUM!	CD40,ENTPD1
Sleep REM Signaling Pathway	0	9,43E-03	#NUM!	IL15
UFMylation Signaling Pathway	0	1,56E-02	#NUM!	RPL26
Post-translational modification: synthesis of GPI-anchored proteins	0	2,15E-02	#NUM!	ART3,XPNPEP2
Regulation of endogenous retroelements	0	9,62E-03	#NUM!	DNMT3L
Hepatitis B Chronic Liver Pathogenesis Signaling Pathway	0	2,13E-02	0,000	ERBB3,ETV4,MMP14,VEGFA
Irritable Bowel Syndrome Signaling Pathway	0	1,38E-02	0,000	DEFB1,IL15,MMP14,MMP28
TRIM21 Intracellular Antibody Signaling Pathway	0	1,76E-03	#NUM!	UBA52
Ceramide Signaling	0	2,2E-02	#NUM!	PPM1L,PPP2R2B
PXR/RXR Activation	0	1,49E-02	#NUM!	ALDH1A1
Tight Junction Signaling	0	2,21E-02	#NUM!	CLDN19,PPM1L,PPP2R2B,RAB13
Regulation of Actin-based Motility by Rho	0	1,79E-02	#NUM!	ITGA1,ITGA9
Erythropoietin Signaling Pathway	0	2,21E-02	-1,000	CCND2,IL15,ITPR1,MACROH2A2
Activation of IRF by Cytosolic Pattern Recognition Receptors	0	1,52E-02	#NUM!	CD40
Fcγ Receptor-mediated Phagocytosis in Macrophages and Monocytes	0	2,15E-02	#NUM!	CBL,DGKB
Role of Pattern Recognition Receptors in Recognition of Bacteria and Viruses	0	1,3E-02	#NUM!	C3,IL15
Role of PKR in Interferon Induction and Antiviral Response	0	1,44E-02	#NUM!	PDGFC,SCARA5
Role of NFAT in Regulation of the Immune Response	0	9,54E-03	-1,000	FCGR2B,GNA11,GNA13,GNAT2,GNG2,GNG7,H2-Eb1,HLA-DRA,ITPR1,PLCB1
FcγRIIB Signaling in B Lymphocytes	0	1,31E-02	#NUM!	CACNA1C,CACNA1G,CACNA2D1,CACNB2,CACNG4,FCGR2B,ITPR1
CCR5 Signaling in Macrophages	0	2,2E-02	#NUM!	CACNA1C,CACNA1G,CACNA2D1,CACNB2,CACNG4,GNA11,GNA13,GNAT2,GNG2,GNG7,ITPR1
CD40 Signaling	0	1,49E-02	#NUM!	CD40
Calcium-induced T Lymphocyte Apoptosis	0	6,45E-03	#NUM!	H2-Eb1,HLA-DRA,ITPR1
IL-17 Signaling	0	2,12E-02	1,000	DEFB1,IL15,PDGFC,VEGFA
Airway Pathology in Chronic Obstructive Pulmonary Disease	0	1,75E-02	#NUM!	APOD,IL15
CTLA4 Signaling in Cytotoxic T Lymphocytes	0	6,53E-03	#NUM!	H2-Eb1,HLA-DRA,PPM1L,PPP2R2B
T Helper Cell Differentiation	0	8,44E-03	#NUM!	BCL6,CD40,H2-Eb1,HLA-DRA
CD28 Signaling in T Helper Cells	0	5,75E-03	#NUM!	H2-Eb1,HLA-DRA,ITPR1
IL-15 Signaling	0	1,9E-03	#NUM!	IL15
Role of Cytokines in Mediating Communication between Immune Cells	0	1,82E-02	#NUM!	IL15
Dendritic Cell Maturation	0	1,32E-02	1,342	CD40,FCGR2B,H2-Eb1,HLA-DRA,IL15,NOTUM,PLCB1,TYROBP
CNTF Signaling	0	1,79E-02	#NUM!	LIFR
ICOS-ICOSL Signaling in T Helper Cells	0	9,77E-03	#NUM!	CD40,H2-Eb1,HLA-DRA,ITPR1,PLEKHA4
HGF Signaling	0	1,52E-02	#NUM!	ITGA1,ITGA9
HMGB1 Signaling	0	1,87E-02	#NUM!	IL15,KAT6A,SERPINE1
FLT3 Signaling in Hematopoietic Progenitor Cells	0	1,22E-02	#NUM!	CBL
DNA Methylation and Transcriptional Repression Signaling	0	2,04E-02	#NUM!	CDK19,HOXB3
ATM Signaling	0	0.02	#NUM!	PPM1L,PPP2R2B
Germ Cell-Sertoli Cell Junction Signaling	0	1,17E-02	#NUM!	CTNNA2,IQGAP1
Prolactin Signaling	0	2,08E-02	#NUM!	ABCC9,KCNMA1
Type I Diabetes Mellitus Signaling	0	3,91E-03	#NUM!	H2-Eb1,HLA-DRA
Small Cell Lung Cancer Signaling	0	2,04E-02	#NUM!	CCND2,RXRG
Endometrial Cancer Signaling	0	1,67E-02	#NUM!	CTNNA2
Basal Cell Carcinoma Signaling	0	1,41E-02	#NUM!	FZD7
Primary Immunodeficiency Signaling	0	1,61E-02	#NUM!	CD40
Allograft Rejection Signaling	0	6,09E-03	#NUM!	CD40,H2-Eb1,HLA-DRA
Autoimmune Thyroid Disease Signaling	0	8,64E-03	#NUM!	CD40,CGA,H2-Eb1,HLA-DRA
Graft-versus-Host Disease Signaling	0	4,45E-03	#NUM!	H2-Eb1,HLA-DRA
p70S6K Signaling	0	8,61E-03	0,447	AGT,NOTUM,PLCB1,PPM1L,PPP2R2B
Pancreatic Adenocarcinoma Signaling	0	1,6E-02	#NUM!	PDGFC,VEGFA
G Protein Signaling Mediated by Tubby	0	1,49E-02	-0,378	GNA11,GNA13,GNAT2,GNG2,GNG7,MERTK,PLCB1
Communication between Innate and Adaptive Immune Cells	0	4,25E-03	#NUM!	CD40,H2-Eb1,HLA-DRA,IL15
Systemic Lupus Erythematosus Signaling	0	5,62E-03	#NUM!	CBL,CD40,FCGR2B,LSM7,SNRPD1,SNRPD2
CDC42 Signaling	0	1,21E-02	#NUM!	CDC42BPA,FGD1,H2-Eb1,HLA-DRA,IQGAP1,ITGA1,ITGA9
FAK Signaling	0	1,44E-02	-1,291	ACKR1,ADRA1A,EFNB2,ETV4,FZD7,GLP1R,GPR37L1,GPR83,HRH2,IL17RD,ITGA1,ITGA9,MMP14,NPY1R,NTSR2
RHOA Signaling	0	1,63E-02	#NUM!	GNA13,MSN
Phospholipase C Signaling	0	1,25E-02	0,816	ADCY3,ADCY5,ADCY6,ADCY9,ARHGEF4,FCGR2B,GNA13,GNG2,GNG7,ITGA1,ITGA9,ITPR1,MARCKS,PLCB1
Altered T Cell and B Cell Signaling in Rheumatoid Arthritis	0	4,24E-03	#NUM!	CD40,H2-Eb1,HLA-DRA,IL15
Glioma Invasiveness Signaling	0	1,41E-02	#NUM!	CD44
B Cell Development	0	6,11E-03	#NUM!	CD40,H2-Eb1,HLA-DRA
RANK Signaling in Osteoclasts	0	1,08E-02	#NUM!	CBL
Role of WNT/GSK-3β Signaling in the Pathogenesis of Influenza	0	1,28E-02	#NUM!	FZD7
NUR77 Signaling in T Lymphocytes	0	3,85E-03	#NUM!	H2-Eb1,HLA-DRA
PKCθ Signaling in T Lymphocytes	0	1,43E-02	#NUM!	CACNA1C,CACNA1G,CACNA2D1,CACNB2,CACNG4,H2-Eb1,HLA-DRA,ITPR1
Role of MAPK Signaling in the Pathogenesis of Influenza	0	1,18E-02	#NUM!	LCAT
OX40 Signaling Pathway	0	4,15E-03	#NUM!	H2-Eb1,HLA-DRA
PI3K Signaling in B Lymphocytes	0	1,69E-02	0,000	ATF7,C3,CBL,CD40,FCGR2B,ITPR1,NOTUM,PIK3AP1,PLCB1,PLEKHA4
Assembly of RNA Polymerase II Complex	0	1,96E-02	#NUM!	POLR2I
Role of Tissue Factor in Cancer	0	1,91E-02	-1,000	GNA11,GNA13,PLCB1,VEGFA
Spliceosomal Cycle	0	1,89E-02	#NUM!	CASC3
Role of JAK1 and JAK3 in γc Cytokine Signaling	0	1,45E-02	#NUM!	IL15
Actin Nucleation by ARP-WASP Complex	0	2,17E-02	#NUM!	ITGA1,ITGA9
NGF Signaling	0	8,26E-03	#NUM!	NGF
Paxillin Signaling	0	1,87E-02	#NUM!	ITGA1,ITGA9
VEGF Family Ligand-Receptor Interactions	0	1,16E-02	#NUM!	VEGFA
ERBB Signaling	0	1,08E-02	#NUM!	ERBB3
GADD45 Signaling	0	1,67E-02	#NUM!	CCND2
Heparan Sulfate Biosynthesis	0	1,96E-02	#NUM!	EXTL3,NOTUM
Thyroid Hormone Metabolism II (via Conjugation and/or Degradation)	0	1,67E-02	#NUM!	DIO2
Nicotine Degradation III	0	1,33E-02	#NUM!	ADH7
Heparan Sulfate Biosynthesis (Late Stages)	0	2,11E-02	#NUM!	EXTL3,NOTUM
Triacylglycerol Degradation	0	1,56E-02	#NUM!	NOTUM
Retinol Biosynthesis	0	1,85E-02	#NUM!	DHRS9
Triacylglycerol Biosynthesis	0	1,75E-02	#NUM!	OSGEP
Superpathway of Melatonin Degradation	0	1,12E-02	#NUM!	SMOX
Oxidative Ethanol Degradation III	0	1,49E-02	#NUM!	ALDH1A1
PEDF Signaling	0	1,19E-02	#NUM!	NGF
Regulation of the Epithelial-Mesenchymal Transition Pathway	0	1,03E-02	#NUM!	FZD7,NOTCH3
TEC Kinase Signaling	0	1,38E-02	#NUM!	GNA11,GNA13,GNAT2,GNG2,GNG7,ITGA1,ITGA9,TNFRSF21
UVA-Induced MAPK Signaling	0	2,04E-02	#NUM!	NOTUM,PLCB1
Unfolded protein response	0	1,08E-02	#NUM!	DDIT3
Toll-like Receptor Signaling	0	1,3E-02	#NUM!	UBA52
EGF Signaling	0	1,79E-02	#NUM!	ITPR1
Cell Cycle: G1/S Checkpoint Regulation	0	1,45E-02	#NUM!	CCND2
ERK/MAPK Signaling	0	1,81E-02	#NUM!	ITGA1,ITGA9,PPM1L,PPP2R2B
SAPK/JNK Signaling	0	5,98E-03	#NUM!	GNA13,GNG2,GNG7
FGF Signaling	0	1,16E-02	#NUM!	ITPR1
Xenobiotic Metabolism Signaling	0	2,12E-02	#NUM!	ALDH1A1,Gstm7,MGMT,PPM1L,PPP2R2B,SCAND1,SMOX
IL-4 Signaling	0	1,74E-02	-1,000	ARG1,COL28A1,COL4A1,COL4A3,COL6A6,COL8A1,COL9A2,COL9A3,HLA-DRA,RICTOR
B Cell Receptor Signaling	0	6,26E-03	#NUM!	BCL6,FCGR2B,PAG1,PIK3AP1
Insulin Receptor Signaling	0	1,43E-02	#NUM!	CBL,PTPRF
Phototransduction Pathway	0	1,79E-02	#NUM!	GNAT2
Chemokine Signaling	0	1,23E-02	#NUM!	PLCB1
Integrin Signaling	0	9,57E-03	#NUM!	ITGA1,ITGA9
Death Receptor Signaling	0	1,02E-02	#NUM!	TNFRSF21
PPAR Signaling	0	1,85E-02	#NUM!	PDGFC,SCAND1
IGF-1 Signaling	0	9,52E-03	#NUM!	IGFBP3
p38 MAPK Signaling	0	8,06E-03	#NUM!	DDIT3
TGF-β Signaling	0	2,06E-02	#NUM!	BMPR1A,SERPINE1
NF-κB Signaling	0	8,76E-03	-0,447	BMPR1A,CD40,IGF2R,NGF,NTRK2
VEGF Signaling	0	2,06E-02	#NUM!	PDGFC,VEGFA
Hypoxia Signaling in the Cardiovascular System	0	1,28E-02	#NUM!	VEGFA
T Cell Receptor Signaling	0	6,42E-03	#NUM!	CBL,H2-Eb1,HLA-DRA,PAG1
IL-6 Signaling	0	7,75E-03	#NUM!	VEGFA
PDGF Signaling	0	1,15E-02	#NUM!	PDGFC
PD-1, PD-L1 cancer immunotherapy pathway	0	1,75E-02	#NUM!	H2-Eb1,HLA-DRA
Cancer Drug Resistance by Drug Efflux	0	1,72E-02	#NUM!	ABCC1
IL-7 Signaling Pathway	0	1,25E-02	#NUM!	BCL6
Iron homeostasis signaling pathway	0	1,38E-02	#NUM!	BMPR1A,CYBRD1
Th17 Activation Pathway	0	2,04E-03	#NUM!	DEFB1
NER (Nucleotide Excision Repair, Enhanced Pathway)	0	2,17E-02	#NUM!	POLA2,POLR2I
Apelin Pancreas Signaling Pathway	0	2,17E-02	#NUM!	DDIT3
PFKFB4 Signaling Pathway	0	2,04E-02	#NUM!	HK2
T Cell Exhaustion Signaling Pathway	0	1,06E-02	0,447	BCL6,HLA-DRA,MGAT5,PPM1L,PPP2R2B,VEGFA
Systemic Lupus Erythematosus in T Cell Signaling Pathway	0	1,55E-02	-0,707	BCL6,CBL,CD44,GNA13,H2-Eb1,HLA-DRA,ITPR1,MSN,PPM1L,PPP2R2B
Systemic Lupus Erythematosus in B Cell Signaling Pathway	0	9,6E-03	0,816	CBL,CCND2,CD40,FCGR2B,IL15,PAG1,PIK3AP1
Inhibition of ARE-Mediated mRNA Degradation Pathway	0	1,84E-02	#NUM!	AGO1,PPM1L,PPP2R2B
Xenobiotic Metabolism General Signaling Pathway	0	6,13E-03	#NUM!	Gstm7
Xenobiotic Metabolism AHR Signaling Pathway	0	1,83E-02	#NUM!	ALDH1A1,Gstm7
Xenobiotic Metabolism PXR Signaling Pathway	0	1,73E-02	#NUM!	ALDH1A1,Gstm7,SCAND1,SMOX
Regulation of the Epithelial Mesenchymal Transition by Growth Factors Pathway	0	5,15E-03	#NUM!	PDGFC
Regulation of the Epithelial Mesenchymal Transition in Development Pathway	0	1,16E-02	#NUM!	FZD7
Kinetochore Metaphase Signaling Pathway	0	8,85E-03	#NUM!	ANAPC13
MSP-RON Signaling in Cancer Cells Pathway	0	1,4E-02	#NUM!	PDGFC,VEGFA
MSP-RON Signaling in Macrophages Pathway	0	1,67E-02	#NUM!	ARG1,HLA-DRA
Ferroptosis Signaling Pathway	0	1,47E-02	#NUM!	CYBB,SLC1A5
Role of MAPK Signaling in Promoting the Pathogenesis of Influenza	0	8,7E-03	#NUM!	LCAT
Role of MAPK Signaling in Inhibiting the Pathogenesis of Influenza	0	1,25E-02	#NUM!	LCAT

## Sheet: Selected pathways
Ingenuity Canonical Pathways	-log(B-H p-value)	Ratio	z-score	Molecules
Vasoconstriction
G alpha (s) signalling events	3,41E00	8,97E-02	0,277	ADCY3,ADCY5,ADCY6,ADCY9,AVP,CGA,GLP1R,GNG2,GNG7,GPR83,HRH2,PDE2A,PDE7B
G alpha (i) signalling events	1,46E00	5,02E-02	-0,277	ADCY3,ADCY5,ADCY6,ADCY9,AGT,C3,CCL19,GNAT2,GNG2,GNG7,GPR37L1,NPY1R,PNOC
G alpha (12/13) signalling events	1,82E00	8,75E-02	1,134	ADRA1A,ARHGEF26,ARHGEF4,FGD1,GNA13,GNG2,GNG7
Endothelin-1 Signaling	1,54E00	5,67E-02	0,905	ADCY3,ADCY5,ADCY6,ADCY9,GNA11,GNA13,GNAT2,ITPR1,LCAT,NOTUM,PLCB1
Sphingosine-1-phosphate Signaling	1,5E00	6,78E-02	0,707	ADCY3,ADCY5,ADCY6,ADCY9,GNA13,NOTUM,PDGFC,PLCB1
Serotonin Receptor Signaling	2,37E00	4,87E-02	0,209	ADCY3,ADCY5,ADCY6,ADCY9,ADRA1A,CACNA1C,CACNA1G,CACNA2D1,CACNB2,CACNG4,CD44,DDC,GAP43,GNA11,GNA13,GNG2,GNG7,KCNA5,LCAT,NOTUM,PLCB1,SMOX,TRPA1
Signaling by Rho Family GTPases	1,69E00	5,22E-02	-1,134	ARHGEF4,CDH13,CDH19,CDH6,CYBB,GNA11,GNA13,GNAT2,GNG2,GNG7,IQGAP1,ITGA1,ITGA9,MSN
DAG and IP3 signaling	1,82E00	1,22E-01	-2,236	ADCY3,ADCY5,ADCY6,ADCY9,ITPR1
α-Adrenergic Signaling	3,23E00	0.1	#NUM!	ADCY3,ADCY5,ADCY6,ADCY9,ADRA1A,GNA11,GNA13,GNAT2,GNG2,GNG7,ITPR1
Vasodilation
Protein Kinase A Signaling	1,5E00	4,41E-02	0,500	ADCY3,ADCY5,ADCY6,ADCY9,AKAP6,ANAPC13,GNA13,GNG2,GNG7,ITPR1,MTMR7,NOTUM,PDE2A,PDE7B,PLCB1,PTPRF,PTPRG,PTPRT
Estrogen Receptor Signaling	9,49E00	8,98E-02	-0,209	ADCY3,ADCY5,ADCY6,ADCY9,AGT,CACNA1C,CACNA2D1,CACNB2,CACNG4,FBXO32,GNA11,GNA13,GNAT2,GNG2,GNG7,IGF2,IGF2R,MED21,MMP14,MMP28,MT-ATP6,MT-CYB,MT-ND1,MT-ND2,MT-ND3,MT-ND4,MT-ND4L,MT-ND5,MT-ND6,NDUFA13,NDUFB2,NDUFB3,NDUFB7,NOTUM,PDGFC,PLCB1,VEGFA
Docosahexaenoic Acid (DHA) Signaling	3,49E00	7,14E-02	-0,243	ADAM10,ADCY3,ADCY5,ADCY6,ADCY9,FABP3,FABP5,FABP7,ITPR1,KCNMA1,LCAT,MFSD2A,NOTUM,NTRK2,PLCB1,RXRG,SYT5,VEGFA
Oxytocin Signaling Pathway	1,83E00	5,26E-02	-0,775	ABCC9,ATP2B4,CACNA1C,CACNA2D1,CACNB2,CACNG4,GNA11,GNA13,GNG2,GNG7,ITPR1,KCNA5,NPR3,OXT,PLCB1
G Beta Gamma Signaling	2,7E00	8,46E-02	-0,632	CACNA1C,CACNA1G,CACNA2D1,CACNB2,CACNG4,GNA11,GNA13,GNAT2,GNG2,GNG7,ITPR1
G alpha (s) signalling events	3,41E00	8,97E-02	0,277	ADCY3,ADCY5,ADCY6,ADCY9,AVP,CGA,GLP1R,GNG2,GNG7,GPR83,HRH2,PDE2A,PDE7B
cAMP-mediated signaling	1,34E00	4,98E-02	-0,905	ADCY3,ADCY5,ADCY6,ADCY9,AKAP6,GLP1R,HRH2,NPR3,NPY1R,PDE2A,PDE7B,RAP1GAP
Potassium Channels	2,32E00	8,74E-02	-1,000	ABCC9,GNG2,GNG7,KCNA2,KCNA5,KCNB1,KCNJ10,KCNJ12,KCNMA1
Adrenergic Receptor Signaling Pathway (Enhanced)	4,25E00	8,63E-02	-1,213	ADCY3,ADCY5,ADCY6,ADCY9,ADRA1A,CACNA1C,CACNA1G,CACNA2D1,CACNB2,CACNG4,DDC,IL15,ITPR1,NOTUM,PLCB1,SLC1A2,SMOX
Nitric Oxide Signaling in the Cardiovascular System	1,47E00	6,67E-02	-1,342	CACNA1C,CACNA2D1,CACNB2,CACNG4,ITPR1,PDE2A,PDGFC,VEGFA
Dopamine Receptor Signaling	2,35E00	9,88E-02	-2,236	ADCY3,ADCY5,ADCY6,ADCY9,DDC,PPM1L,PPP2R2B,SMOX
Acetylcholine Receptor Signaling Pathway	2,74E00	7,11E-02	-2,673	ADAM10,ADCY3,ADCY5,ADCY6,ADCY9,CACNA1C,CACNA1G,CACNA2D1,CACNB2,CACNG4,GNA11,ITPR1,NOTUM,PLCB1
